# Supplementary material for: Detailed lipid investigation of edible seaweeds by photochemical derivatization and untargeted lipidomics
Source: Anal Bioanal Chem. 2024 Oct 11;416(28):6269–82. doi: 10.1007/s00216-024-05573-6 (PMC11541411; doi:10.1007/s00216-024-05573-6)
Supplement: Supplementary file 2 — Supplementary file2 (XLSX 100 KB) [file 216_2024_5573_MOESM2_ESM.xlsx]

## Sheet: Table S1
Table S1. Identification data of the FA annotated in the 8 analyzed seaweed samples, including RT, molecular formula, adduct, molecular weight, experimental m/z, diagnostic product ions (underivatized lipids), aPB derivative m/z, diagnostic product ions for C=C position assignment, regioisomer abundance per sample
									Algae species
	RT	Molecular Formula	Adduct	Molecular weight	Experimental m/z	Diagnostic product ions	aPB derivative m/z	Diagnostic product ions for C=C position assignment	Kombu	Saccharina	Spaghetti Algae	Wakame	Sea Lettuce	Carraghen	Dulse	Nori
FA 14:0	9.733	C14 H28 O2	[M-H]-	228.209	227.201	227.201
FA 14:1	8.553	C14 H26 O2	[M-H]-	226.193	225.186	225.186	338.207		n.a.	n.a.	n.a.	n.a.	n.a.	n.a.	n.a.	n.a.
FA 15:0	10.673	C15 H30 O2	[M-H]-	242.224	241.217	241.217
FA 16:0	11.621	C16 H32 O2	[M-H]-	256.24	255.233	255.233
FA 16:1	10.309	C16 H30 O2	[M-H]-	254.224	253.217	253.217	366.238	209.1303 (ω-8); 195.1136 (ω-7); 167.0824 (ω-5); 139.0509 (ω-3)	ω-7 (100%)	ω-8 (1.9%); ω-7 (94.3%); ω-5 (3.8%)	ω-7 (100%)	n.a.	ω-8 (1.3%); ω-7 (97.2%); ω-5 (0.2%); ω-3 (1.3%)	ω-7 (100%)	ω-8 (1.2%); ω-7 (87.9%); ω-5 (3.8%); ω-3 (7.1%)	n.a.
FA 16:2	9.341	C16 H28 O2	[M-H]-	252.208	251.201	251.201	364.223		n.a.	n.a.	n.a.	n.a.	n.a.	n.a.	n.a.	n.a.
FA 16:3	8.366	C16 H26 O2	[M-H]-	250.193	249.186	249.1856; 205.1959	362.207		n.a.	n.a.	n.a.	n.a.	n.a.	n.a.	n.a.	n.a.
FA 17:0	12.579	C17 H34 O2	[M-H]-	270.256	269.248	269.248
FA 17:1	11.229	C17 H32 O2	[M-H]-	268.24	267.233	267.233	380.254		n.a.	n.a.	n.a.	n.a.	n.a.	n.a.	n.a.	n.a.
FA 18:0	13.495	C18 H36 O2	[M-H]-	284.271	283.264	283.264
FA 18:1	12.159	C18 H34 O2	[M-H]-	282.255	281.248	281.248	394.27	237.1601 (ω-10); 223.1447 (ω-9); 209.1303 (ω-8); 195.1136 (ω-7)	ω-9 (82.4%); ω-8 (0.4%); ω-7 (17.2%)	ω-9 (97.2%); ω-8 (2.0%); ω-7 (0.8%)	ω-9 (98.0%); ω-8 (0.6%); ω-7 (1.4%)	n.a.	ω-10 (1.8%); ω-9 (13.8%); ω-7 (84.4%)	ω-9 (71.8%); ω-7 (28.2%)	ω-10 (0.6%); ω-9 (67.9%); ω-8 (1.5%); ω-7 (30.0%)	ω-10 (0.5%); ω-9 (73.4%); ω-7 (26.1%)
FA 18:2	10.987	C18 H32 O2	[M-H]-	280.24	279.233	279.233	392.254	221.1293, 181.0978 (ω-6)	ω-6 (100%)	ω-6 (100%)	ω-6 (100%)	ω-6 (100%)	ω-6 (100%)	ω-6 (100%)	ω-6 (100%)	ω-6 (100%)
FA 18:3	9.944	C18 H30 O2	[M-H]-	278.224	277.217	277.2169; 277.2171	390.238	261.1602, 221.1282, 181.0979 (ω-6); 219.1134, 179.0821, 139.0509 (ω-3)	ω-3 (100%)	ω-6 (12.2%); ω-3 (87.8%)	ω-3 (100%)	ω-3 (100%)	ω-6 (2.9%); ω-3 (97.1%)	n.a.	ω-6 (6.3%); ω-3 (93.7%)	n.a.
FA 18:4	9.076	C18 H28 O2	[M-H]-	276.209	275.201	275.2013; 231.2114	388.223	259.1450, 219.1134, 179.0821, 139.0509 (ω-3)	ω-3 (100%)	ω-3 (100%)	ω-3 (100%)	ω-3 (100%)	ω-3 (100%)	n.a.	ω-3 (100%)	n.a.
FA 19:1	13.23	C19 H36 O2	[M-H]-	296.271	295.264	295.264	408.286		n.a.	n.a.	n.a.	n.a.	n.a.	n.a.	n.a.	n.a.
FA 20:0	15.212	C20 H40 O2	[M-H]-	312.302	311.295	311.295
FA 20:1	13.874	C20 H38 O2	[M-H]-	310.287	309.28	309.28	422.301	223.1447 (ω-9); 195.1136 (ω-7)	n.a.	n.a.	n.a.	n.a.	n.a.	ω-9 (27.3%); ω-7 (72.7%)	n.a.	ω-9 (100%)
FA 20:2	12.73	C20 H36 O2	[M-H]-	308.271	307.264	307.264	420.286	221.1293, 181.0978 (ω-6)	n.a.	n.a.	n.a.	n.a.	n.a.	ω-6 (100%)	n.a.	ω-6 (100%)
FA 20:3	11.681	C20 H34 O2	[M-H]-	306.256	305.248	305.2484; 261.2585	418.27	261.1602, 221.1282, 181.0979 (ω-6)	n.a.	n.a.	n.a.	n.a.	n.a.	n.a.	n.a.	ω-6 (100%)
FA 20:4	10.91	C20 H32 O2	[M-H]-	304.24	303.233	303.2326; 259.2432	416.254	301.1823, 261.1602, 221.1282, 181.0979 (ω-6); 259.1450, 219.1134, 179.0821, 139.0509 (ω-3)	ω-6 (97.8%); ω-3 (2.2%)	ω-6 (92.9%); ω-3 (7.1%)	ω-6 (98.7%); ω-3 (1.3%)	ω-6 (98.5%); ω-3 (1.5%)	ω-6 (8.3%); ω-3 (91.7%)	n.a.	ω-6 (95.2%); ω-3 (4.8%)	ω-6 (97.7%); ω-3 (2.3%)
FA 20:5	9.892	C20 H30 O2	[M-H]-	302.224	301.217	301.2169; 257.2276	414.238	299.1755, 259.1450, 219.1134, 179.0821, 139.0509 (ω-3)	ω-3 (100%)	ω-3 (100%)	ω-3 (100%)	ω-3 (100%)	ω-3 (100%)	ω-3 (100%)	ω-3 (100%)	ω-3 (100%)
FA 22:0	16.745	C22 H44 O2	[M-H]-	340.334	339.326	339.326
FA 22:1	15.483	C22 H42 O2	[M-H]-	338.318	337.311	337.311	450.333		n.a.	n.a.	n.a.	n.a.	n.a.	n.a.	n.a.	n.a.
FA 22:4	12.401	C22 H36 O2	[M-H]-	332.271	331.264	331.2639; 287.2741	444.285		n.a.	n.a.	n.a.	n.a.	n.a.	n.a.	n.a.	n.a.
FA 22:5	11.401	C22 H34 O2	[M-H]-	330.256	329.248	329.2483; 285.2585	442.27	299.1759; 259.1450, 219.1134, 179.0821, 139.0509 (ω-3)	n.a.	n.a.	n.a.	n.a.	ω-3 (100%)	n.a.	n.a.	n.a.
FA 22:6	10.785	C22 H32 O2	[M-H]-	328.24	327.233	327.2326; 283.2427	440.254		n.a.	n.a.	n.a.	n.a.	n.a.	n.a.	n.a.	n.a.
FA 23:0	17.422	C23 H46 O2	[M-H]-	354.35	353.342	353.342
FA 24:0	18.062	C24 H48 O2	[M-H]-	368.365	367.358	367.358
FA 24:1	16.913	C24 H46 O2	[M-H]-	366.349	365.342	365.342	478.363	223.1447 (ω-9)	n.a.	n.a.	n.a.	n.a.	n.a.	n.a.	ω-9 (100%)	n.a.
FA 25:0	18.641	C25 H50 O2	[M-H]-	382.381	381.373	381.373
FA 25:1	17.586	C25 H48 O2	[M-H]-	380.365	379.358	379.358	492.379		n.a.	n.a.	n.a.	n.a.	n.a.	n.a.	n.a.	n.a.
FA 26:0	19.187	C26 H52 O2	[M-H]-	396.396	395.389	395.389
FA 26:1	18.18	C26 H50 O2	[M-H]-	394.381	393.373	393.373	506.395		n.a.	n.a.	n.a.	n.a.	n.a.	n.a.	n.a.	n.a.

## Sheet: Table S2
Table S2. Identification data of the GP (sum compositions) annotated in the 8 analyzed seaweed samples, including RT, molecular formula, adduct, molecular weight, experimental m/z, diagnostic product ions, and associated molecular lipids in the analyzed seaweed species
								Molecular lipids in algae species
Sum composition	RT	Molecular Formula	Adduct	Molecular weight	Experimental m/z	Head group product ions	FA chain product ions	Kombu	Saccharina	Spaghetti Algae	Wakame	Sea Lettuce	Carraghen	Dulse	Nori
L-NAPE 32:1	16.215	C37H72NO8P	[M-H]-	689.5	688.493	152.9958; 78.9586	253.2172; 255.2333	16:0_16:1	16:0_16:1	16:0_16:1	-	16:0_16:1	-	16:0_16:1	16:0_16:1
L-NAPE 34:4	15.506	C39H70NO8P	[M-H]-	711.484	710.477	152.9958; 78.9586	303.2339; 227.2016	-	-	14:0_20:4	-	-	-	-	-
L-NAPE 36:4	16.498	C41H74NO8P	[M-H]-	739.515	738.508	152.9958; 78.9586	303.2339; 255.2333	-	-	16:0_20:4	-	-	-	-	-
LPA 16:0	9.094	C19H39O7P	[M-H]-	410.243	409.236	152.9958; 96.9693; 78.9586	255.232	16:0	16:0	16:0	16:0	16:0	16:0	16:0	16:0
LPA 16:1	8.07	C19H37O7P	[M-H]-	408.227	407.22	152.9958; 96.9693; 78.9586	253.217	16:1	16:1	16:1	-	-	-	16:1	-
LPA 18:0	10.915	C21H43O7P	[M-H]-	438.275	437.268	152.9958; 96.9693; 78.9586	283.264	18:0	18:0	18:0	-	-	18:0	18:0	18:0
LPA 18:1	9.707	C21H41O7P	[M-H]-	436.258	435.251	152.9958; 96.9693; 78.9586	281.248	18:1	18:1	18:1	18:1	-	18:1	18:1	18:1
LPA 18:2	8.595	C21H39O7P	[M-H]-	434.243	433.235	152.9958; 96.9693; 78.9586	279.232	18:2	18:2	18:2	18:2	18:2	-	18:2	18:2
LPA 18:3	7.787	C21H37O7P	[M-H]-	432.227	431.22	152.9958; 96.9693; 78.9586	277.217	-	18:3	18:3	18:3	18:3	-	18:3	-
LPA 20:1	11.364	C23H45O7P	[M-H]-	464.292	463.285	152.9958; 96.9693; 78.9586	309.281	-	-	-	-	-	-	-	20:1
LPA 20:3	9.242	C23H41O7P	[M-H]-	460.259	459.252	152.9958; 96.9693; 78.9586	305.248	-	20:3	20:3	-	-	-	-	20:3
LPA 20:4_1	8.209	C23H39O7P	[M-H]-	458.243	457.236	152.9958; 96.9693; 78.9586	303.233	-	20:4	20:4	20:4	-	-	20:4	20:4
LPA 20:4_2	8.443	C23H39O7P	[M-H]-	458.243	457.236	152.9958; 96.9693; 78.9586	303.233	20:4	20:4	20:4	20:4	20:4	-	20:4	20:4
LPA 20:5_1	7.548	C23H37O7P	[M-H]-	456.227	455.22	152.9958; 96.9693; 78.9586	301.216	-	20:5	20:5	20:5	-	-	20:5	20:5
LPA 20:5_2	7.762	C23H37O7P	[M-H]-	456.227	455.22	152.9958; 96.9693; 78.9586	301.216	20:5	20:5	20:5	20:5	20:5	-	20:5	20:5
LPA 22:0	14.36	C25H51O7P	[M-H]-	494.337	493.329	152.9958; 96.9693; 78.9586	339.326	-	-	22:0	22:0	22:0	-	22:0	-
LPA 22:5	9.075	C25H41O7P	[M-H]-	484.258	483.25	152.9958; 96.9693; 78.9586	329.248	-	-	-	-	22:5	-	-	-
LPC 16:0_1	9.14	C24H50NO7P	[M-CH3]-	495.332	480.309	224.0693; 168.0429; 78.9585	255.232	16:0	-	-	16:0	16:0	16:0	16:0	16:0
LPC 16:0_2	9.509	C24H50NO7P	[M-CH3]-	495.332	480.309	224.0693; 168.0429; 78.9585	255.232	16:0	16:0	-	16:0	16:0	16:0	16:0	16:0
LPC 16:1	8.382	C24H48NO7P	[M-CH3]-	493.317	478.293	224.0693; 168.0429; 78.9585	253.216	16:1	16:1	-	16:1	-	-	16:1	16:1
LPC 18:0	11.422	C26H54NO7P	[M-CH3]-	523.363	508.34	224.0693; 168.0429; 78.9585	283.264	-	18:0	-	18:0	18:0	18:0	18:0	18:0
LPC 18:1_1	9.686	C26H52NO7P	[M+AcO]-	521.348	580.361	224.0693; 168.0429; 78.9585	281.248	18:1	18:1	-	18:1	-	18:1	18:1	18:1
LPC 18:1_2	10.078	C26H52NO7P	[M-CH3]-	521.348	506.324	224.0693; 168.0429; 78.9585	281.248	18:1	18:1	-	18:1	18:1	18:1	18:1	18:1
LPC 18:2_1	8.629	C26H50NO7P	[M-CH3]-	519.332	504.309	224.0693; 168.0429; 78.9585	279.232	18:2	18:2	-	18:2	-	-	18:2	18:2
LPC 18:2_2	8.958	C26H50NO7P	[M-CH3]-	519.332	504.308	224.0693; 168.0429; 78.9585	279.232	18:2	18:2	-	18:2	18:2	-	18:2	18:2
LPC 18:3	8.216	C26H48NO7P	[M-CH3]-	517.317	502.293	224.0693; 168.0429; 78.9585	277.217	18:3	18:3	-	18:3	-	-	-	18:3
LPC 20:1	11.853	C28H56NO7P	[M-CH3]-	549.379	534.356	224.0693; 168.0429; 78.9585	309.281	20:1	-	-	20:1	-	-	-	20:1
LPC 20:2	10.679	C28H54NO7P	[M-CH3]-	547.364	532.34	224.0693; 168.0429; 78.9585	307.264	20:2	-	-	-	-	-	-	20:2
LPC 20:3_1	9.311	C28H52NO7P	[M-CH3]-	545.349	530.325	224.0693; 168.0429; 78.9585	305.248	-	-	-	-	-	-	-	20:3
LPC 20:3_2	9.649	C28H52NO7P	[M-CH3]-	545.348	530.325	224.0693; 168.0429; 78.9585	305.248	20:3	20:3	-	20:3	-	-	-	20:3
LPC 20:4_1	8.671	C28H50NO7P	[M-CH3]-	543.332	528.309	224.0693; 168.0429; 78.9585	303.233	20:4	20:4	-	20:4	-	-	-	20:4
LPC 20:4_2	8.946	C28H50NO7P	[M-CH3]-	543.332	528.308	224.0693; 168.0429; 78.9585	303.233	20:4	20:4	-	20:4	-	-	-	20:4
LPC 20:5_1	7.837	C28H48NO7P	[M-CH3]-	541.337	526.313	224.0693; 168.0429; 78.9585	301.216	20:5	20:5	-	20:5	-	20:5	-	20:5
LPC 20:5_2	8.086	C28H48NO7P	[M-CH3]-	541.316	526.293	224.0693; 168.0429; 78.9585	301.216	20:5	20:5	-	20:5	-	-	20:5	20:5
LPC 22:1	13.605	C30H60NO7P	[M-CH3]-	577.41	562.386	224.0693; 168.0429; 78.9585	337.311	-	-	-	-	-	-	-	22:1
LPC 22:4	10.411	C30H54NO7P	[M+AcO]-	571.364	630.377	224.0693; 168.0429; 78.9585	331.264	-	-	-	-	-	-	-	22:4
LPC 22:5	9.431	C30H52NO7P	[M+AcO]-	569.348	628.362	224.0693; 168.0429; 78.9585	329.248	-	-	-	-	-	-	-	22:5
LPC O-18:0	12.509	C26H56NO6P	[M-CH3]-	509.384	494.36	224.0693; 168.0429; 78.9585	-	-	O-18:0	-	O-18:0	-	O-18:0	O-18:0	-
LPE 14:0	7.83	C19H40NO7P	[M-H]-	425.254	424.247	196.0379; 140.0117; 78.9585	227.202	14:0	14:0	-	-	-	-	-	-
LPE 14:1	6.969	C19H38NO7P	[M-H]-	423.239	422.231	196.0379; 140.0117; 78.9585	225.186	14:1	-	-	-	-	-	-	-
LPE 16:0_1	9.102	C21H44NO7P	[M-H]-	453.286	452.278	196.0379; 140.0117; 78.9585	255.232	16:0	16:0	16:0	16:0	16:0	16:0	16:0	16:0
LPE 16:0_2	9.466	C21H44NO7P	[M-H]-	453.285	452.278	196.0379; 140.0117; 78.9585	255.232	16:0	16:0	16:0	16:0	16:0	16:0	16:0	16:0
LPE 16:1_1	8.033	C21H42NO7P	[M-H]-	451.27	450.262	196.0379; 140.0117; 78.9585	253.216	16:1	-	-	-	-	-	-	-
LPE 16:1_2	8.344	C21H42NO7P	[M-H]-	451.27	450.262	196.0379; 140.0117; 78.9585	253.216	16:1	16:1	16:1	16:1	16:1	16:1	-	16:1
LPE 16:1_3	8.532	C21H42NO7P	[M-H]-	451.27	450.263	196.0379; 140.0117; 78.9585	253.216	16:1	16:1	16:1	16:1	16:1	16:1	16:1	16:1
LPE 18:0	11.276	C23H48NO7P	[M-H]-	481.317	480.31	196.0379; 140.0117; 78.9585	283.264	18:0	18:0	18:0	-	18:0	-	-	18:0
LPE 18:1_1	9.625	C23H46NO7P	[M-H]-	479.301	478.294	196.0379; 140.0117; 78.9585	281.248	18:1	-	-	-	18:1	-	-	18:1
LPE 18:1_2	9.963	C23H46NO7P	[M-H]-	479.301	478.294	196.0379; 140.0117; 78.9585	281.248	18:1	18:1	18:1	18:1	18:1	18:1	18:1	18:1
LPE 18:2	8.936	C23H44NO7P	[M-H]-	477.285	476.278	196.0379; 140.0117; 78.9585	279.232	-	18:2	18:2	18:2	18:2	-	-	18:2
LPE 18:3	8.199	C23H42NO7P	[M-H]-	475.27	474.263	196.0379; 140.0117; 78.9585	277.217	-	-	-	-	-	-	-	18:3
LPE 18:4	7.389	C23H40NO7P	[M-H]-	473.254	472.247	196.0379; 140.0117; 78.9585	275.202	18:4	18:4	18:4	-	18:4	-	-	-
LPE 20:1	11.717	C25H50NO7P	[M-H]-	507.332	506.325	196.0379; 140.0117; 78.9585	309.281	-	-	-	-	20:1	20:1	-	20:1
LPE 20:2	10.572	C25H48NO7P	[M-H]-	505.317	504.31	196.0379; 140.0117; 78.9585	307.264	-	-	-	-	-	-	-	20:2
LPE 20:3_1	9.284	C25H46NO7P	[M-H]-	503.301	502.294	196.0379; 140.0117; 78.9585	305.248	-	-	-	-	-	-	-	20:3
LPE 20:3_2	9.61	C25H46NO7P	[M-H]-	503.301	502.294	196.0379; 140.0117; 78.9585	305.248	-	-	20:3	-	20:3	20:3	-	20:3
LPE 20:4_1	8.658	C25H44NO7P	[M-H]-	501.285	500.278	196.0379; 140.0117; 78.9585	303.233	20:4	20:4	20:4	20:4	20:4	-	-	20:4
LPE 20:4_2	8.959	C25H44NO7P	[M-H]-	501.285	500.278	196.0379; 140.0117; 78.9585	303.233	20:4	20:4	20:4	20:4	20:4	-	-	20:4
LPE 20:5_1	7.814	C25H42NO7P	[M-H]-	499.269	498.262	196.0379; 140.0117; 78.9585	301.216	20:5	-	20:5	20:5	20:5	-	-	20:5
LPE 20:5_2	8.078	C25H42NO7P	[M-H]-	499.27	498.262	196.0379; 140.0117; 78.9585	301.216	20:5	20:5	20:5	20:5	20:5	-	-	20:5
LPE 22:0	14.728	C27H56NO7P	[M-H]-	537.379	536.371	196.0379; 140.0117; 78.9585	339.326	-	-	22:0	-	22:0	-	-	-
LPE 22:2	12.304	C27H52NO7P	[M-H]-	533.347	532.34	196.0379; 140.0117; 78.9585	337.311	-	-	-	-	22:2	-	-	-
LPE 22:5	9.344	C27H46NO7P	[M-H]-	527.3	526.293	196.0379; 140.0117; 78.9585	329.248	-	22:5	-	-	22:5	22:5	22:5	22:5
LPE P-18:0	12.106	C23H48NO6P	[M-H]-	465.321	464.314	196.0379; 140.0117; 78.9585	267.269	-	-	-	-	P-18:0	P-18:0	-	-
LPG 14:0_1	6.975	C20H41O9P	[M-H]-	456.249	455.241	171.0061; 152.9955; 78.9585	227.202	-	-	-	-	-	-	14:0	-
LPG 14:0_2	7.251	C20H41O9P	[M-H]-	456.248	455.241	171.0061; 152.9955; 78.9585	227.202	14:0	14:0	14:0	14:0	14:0	14:0	14:0	14:0
LPG 15:0	7.915	C21H43O9P	[M-H]-	470.264	469.257	171.0061; 152.9955; 78.9585	241.217	15:0	15:0	-	-	-	-	15:0	15:0
LPG 16:0_1	8.298	C22H45O9P	[M-H]-	484.28	483.272	171.0061; 152.9955; 78.9585	255.232	16:0	16:0	16:0	16:0	16:0	16:0	16:0	16:0
LPG 16:0_2	8.641	C22H45O9P	[M-H]-	484.28	483.272	171.0061; 152.9955; 78.9585	255.232	16:0	16:0	16:0	16:0	16:0	16:0	16:0	16:0
LPG 16:1_1	7.94	C22H43O9P	[M-H]-	482.264	481.257	171.0061; 152.9955; 78.9585	253.216	16:1	16:1	16:1	16:1	16:1	16:1	16:1	16:1
LPG 16:1_2	8.19	C22H43O9P	[M-H]-	482.264	481.257	171.0061; 152.9955; 78.9585	253.216	16:1	16:1	16:1	16:1	16:1	16:1	16:1	16:1
LPG 18:0	10.304	C24H49O9P	[M-H]-	512.31	511.303	171.0061; 152.9955; 78.9585	283.264	18:0	18:0	-	18:0	18:0	18:0	18:0	18:0
LPG 18:1_1	8.804	C24H47O9P	[M-H]-	510.295	509.287	171.0061; 152.9955; 78.9585	281.248	18:1	18:1	18:1	18:1	18:1	18:1	18:1	18:1
LPG 18:1_2	9.122	C24H47O9P	[M-H]-	510.295	509.287	171.0061; 152.9955; 78.9585	281.248	18:1	18:1	18:1	18:1	18:1	18:1	18:1	18:1
LPG 18:2_1	7.913	C24H45O9P	[M-H]-	508.279	507.271	171.0061; 152.9955; 78.9585	279.232	18:2	18:2	18:2	18:2	18:2	-	-	18:2
LPG 18:2_2	8.182	C24H45O9P	[M-H]-	508.279	507.272	171.0061; 152.9955; 78.9585	279.232	18:2	18:2	18:2	18:2	18:2	-	-	18:2
LPG 18:3_1	7.19	C24H43O9P	[M-H]-	506.263	505.255	171.0061; 152.9955; 78.9585	277.217	18:3	18:3	18:3	18:3	18:3	-	-	18:3
LPG 18:3_2	7.427	C24H43O9P	[M-H]-	506.263	505.256	171.0061; 152.9955; 78.9585	277.217	18:3	18:3	18:3	18:3	18:3	-	-	18:3
LPG 18:4	6.871	C41H36O9P	[M-H]-	504.248	503.241	171.0061; 152.9955; 78.9585	275.202	-	18:4	18:4	18:4	18:4	-	-	18:4
LPG 20:1_1	10.352	C26H51O9P	[M-H]-	538.327	537.32	171.0061; 152.9955; 78.9585	309.281	-	-	20:1	20:1	-	-	20:1	20:1
LPG 20:1_2	10.676	C26H51O9P	[M-H]-	538.327	537.32	171.0061; 152.9955; 78.9585	309.281	20:1	20:1	20:1	20:1	20:1	20:1	20:1	20:1
LPG 20:2_1	9.302	C26H49O9P	[M-H]-	536.311	535.304	171.0061; 152.9955; 78.9585	307.264	-	-	-	20:2	-	-	20:2	20:2
LPG 20:2_2	9.639	C26H49O9P	[M-H]-	536.311	535.304	171.0061; 152.9955; 78.9585	307.264	20:2	20:2	20:2	20:2	-	-	20:2	20:2
LPG 20:3_1	8.492	C26H47O9P	[M-H]-	534.296	533.289	171.0061; 152.9955; 78.9585	305.248	-	-	-	-	-	-	-	20:3
LPG 20:3_2	8.782	C26H47O9P	[M-H]-	534.296	533.288	171.0061; 152.9955; 78.9585	305.248	20:3	20:3	20:3	20:3	-	20:3	20:3	20:3
LPG 20:4_1	7.949	C26H45O9P	[M-H]-	532.28	531.272	171.0061; 152.9955; 78.9585	303.233	20:4	20:4	20:4	20:4	20:4	-	20:4	20:4
LPG 20:4_2	8.176	C26H45O9P	[M-H]-	532.28	531.272	171.0061; 152.9955; 78.9585	303.233	20:4	20:4	20:4	20:4	20:4	-	20:4	20:4
LPG 20:5_1	7.232	C26H43O9P	[M-H]-	530.264	529.257	171.0061; 152.9955; 78.9585	301.216	-	-	20:5	-	-	-	20:5	20:5
LPG 20:5_2	7.457	C26H43O9P	[M-H]-	530.264	529.257	171.0061; 152.9955; 78.9585	301.216	20:5	20:5	20:5	20:5	20:5	-	20:5	20:5
LPG 22:0	13.7	C28H57O9P	[M-H]-	568.373	567.366	171.0061; 152.9955; 78.9585	339.326	-	-	-	-	22:0	-	22:0	-
LPG 22:1_1	11.967	C28H55O9P	[M-H]-	566.358	565.351	171.0061; 152.9955; 78.9585	337.311	-	-	-	-	-	-	22:1	22:1
LPG 22:1_2	12.34	C28H55O9P	[M-H]-	566.358	565.351	171.0061; 152.9955; 78.9585	337.311	-	-	-	-	-	-	22:1	22:1
LPG 24:1_1	13.518	C30H59O9P	[M-H]-	594.389	593.382	171.0061; 152.9955; 78.9585	365.342	-	-	-	-	-	-	24:1	24:1
LPG 24:1_2	13.876	C30H59O9P	[M-H]-	594.389	593.382	171.0061; 152.9955; 78.9585	365.342	-	-	-	-	-	-	24:1	24:1
LPI 14:0	7.118	C23H45O12P	[M-H]-	544.264	543.257	241.0112; 152.9953; 78.9585	227.202	-	14:0	-	-	-	-	14:0	-
LPI 16:0_1	8.168	C25H49O12P	[M-H]-	572.295	571.288	241.0112; 152.9953; 78.9585	255.232	-	16:0	-	-	16:0	16:0	16:0	16:0
LPI 16:0_2	8.46	C25H49O12P	[M-H]-	572.295	571.288	241.0112; 152.9953; 78.9585	255.232	16:0	16:0	16:0	16:0	16:0	16:0	16:0	16:0
LPI 16:1	7.513	C25H47O12P	[M-H]-	570.28	569.272	241.0112; 152.9953; 78.9585	253.216	16:1	16:1	16:1	16:1	-	-	-	-
LPI 18:0	10.1	C27H53O12P	[M-H]-	600.327	599.32	241.0112; 152.9953; 78.9585	283.264	-	18:0	-	18:0	-	18:0	-	18:0
LPI 18:1_1	8.612	C27H51O12P	[M-H]-	598.31	597.303	241.0112; 152.9953; 78.9585	281.248	18:1	18:1	18:1	18:1	-	18:1	18:1	18:1
LPI 18:1_2	8.951	C27H51O12P	[M-H]-	598.31	597.303	241.0112; 152.9953; 78.9585	281.248	18:1	18:1	18:1	18:1	18:1	-	18:1	18:1
LPI 18:2	8.013	C27H49O12P	[M-H]-	596.296	595.288	241.0112; 152.9953; 78.9585	279.232	18:2	18:2	18:2	18:2	18:2	-	-	18:2
LPI 18:3	7.282	C27H47O12P	[M-H]-	594.28	593.273	241.0112; 152.9953; 78.9585	277.217	18:3	18:3	18:3	18:3	18:3	-	-	-
LPI 20:1	10.507	C29H55O12P	[M-H]-	626.343	625.336	241.0112; 152.9953; 78.9585	309.281	-	-	-	-	-	-	-	20:1
LPI 20:2	9.433	C29H53O12P	[M-H]-	624.327	623.32	241.0112; 152.9953; 78.9585	307.264	-	-	-	-	-	-	-	20:2
LPI 20:3	8.578	C29H51O12P	[M-H]-	622.311	621.304	241.0112; 152.9953; 78.9585	305.248	-	-	-	-	-	-	-	20:3
LPI 20:4	8.027	C29H49O12P	[M-H]-	620.295	619.288	241.0112; 152.9953; 78.9585	303.233	20:4	20:4	20:4	20:4	-	-	-	20:4
LPI 20:5	7.363	C29H47O12P	[M-H]-	618.28	617.273	241.0112; 152.9953; 78.9585	301.216	-	-	-	-	-	-	20:5	20:5
NAPE 54:4	21.75	C59H106NO9P	[M-H]-	1003.76	1002.75	152.9958; 78.9586	303.2329; 281.2481; 255.2325	-	-	16:0_18:1_20:4	-	-	-	-	-
PA 30:0	17.258	C33H65O8P	[M-H]-	620.44	619.432	152.9958; 96.9693; 78.9586	255.2325; 241.2173; 227.2016	-	-	-	-	-	-	14:0_16:0 + 15:0/15:0	-
PA 30:1	16.679	C33H63O8P	[M-H]-	618.424	617.417	152.9958; 96.9693; 78.9586	253.2172; 227.2016	-	14:0_16:1	-	-	-	-	-	-
PA 32:0	18.427	C35H69O8P	[M-H]-	648.471	647.464	152.9958; 96.9693; 78.9586	283.2643; 255.2325; 227.2016	-	-	-	-	-	-	14:0_18:0 + 16:0/16:0	-
PA 32:1	17.675	C35H67O8P	[M-H]-	646.455	645.447	152.9958; 96.9693; 78.9586	281.2481; 255.2333; 253.2172; 227.2016	14:0_18:1 + 16:0_16:1	14:0_18:1 + 16:0_16:1	-	-	-	14:0_18:1 + 16:0_16:1	14:0_18:1 + 16:0_16:1	-
PA 32:2	16.939	C35H65O8P	[M-H]-	644.441	643.434	152.9958; 96.9693; 78.9586	279.2319; 255.2333; 253.2172; 251.2007; 227.2016	14:0_18:2 + 16:1/16:1	14:0_18:2 + 16:1/16:1	-	-	-	14:0_18:2 + 16:1/16:1	14:0_18:2 + 16:1/16:1	16:1/16:1 + 16:0_16:2
PA 34:1	18.703	C37H71O8P	[M-H]-	674.487	673.48	152.9958; 96.9693; 78.9586	309.2808; 281.2481; 269.2481; 255.2333; 227.2016	16:0_18:1	16:0_18:1	16:0_18:1	16:0_18:1	16:0_18:1	16:0_18:1 + 16:1_18:0	16:0_18:1 + 17:0_17:1	16:0_18:1 + 14:0_20:1
PA 34:2	18.006	C37H69O8P	[M-H]-	672.472	671.465	152.9958; 96.9693; 78.9586	279.2319; 281.2481; 265.2335: 255.2333; 253.2172	16:0_18:2 + 16:1_18:1	16:0_18:2 + 16:1_18:1	16:0_18:2 + 16:1_18:1	16:0_18:2	16:0_18:2 + 16:1_18:1	16:0_18:2 + 16:1_18:1	16:0_18:2 + 16:1_18:1 + 17:1/17:1	16:0_18:2 + 16:1_18:1
PA 34:3	17.332	C37H67O8P	[M-H]-	670.456	669.449	152.9958; 96.9693; 78.9586	305.2479; 279.2319; 277.2174; 255.2333; 253.2172; 227.2016	14:0_20:3 + 16:0_18:3	14:0_20:3 + 16:0_18:3	14:0_20:3 + 16:0_18:3 + 16:1_18:2	16:0_18:3	16:0_18:3	-	-	-
PA 34:4	17.011	C37H65O8P	[M-H]-	668.44	667.433	152.9958; 96.9693; 78.9586	303.2329; 277.2174; 275.2018; 255.2333; 253.2172; 227.2016	14:0_20:4 + 16:0_18:4	14:0_20:4	14:0_20:4 + 16:1_18:3	16:1_18:3	16:1_18:3 + 14:0_20:4	-	-	-
PA 34:5	16.13	C37H63O8P	[M-H]-	666.425	665.418	152.9958; 96.9693; 78.9586	301.2163; 227.2016	-	14:0_20:5	14:0_20:5	14:0_20:5	-	-	14:0_20:5	-
PA 36:1	19.617	C39H75O8P	[M-H]-	702.52	701.513	152.9958; 96.9693; 78.9586	337.3112; 309.2808; 283.2643; 281.2481; 255.2333; 227.2016	-	-	-	-	-	18:0_18:1 + 16:0_20:1	16:0_20:1 + 14:0_22:1	16:0_20:1 + 18:0_18:1
PA 36:2	19.024	C39H73O8P	[M-H]-	700.504	699.497	152.9958; 96.9693; 78.9586	307.2642; 283.2643; 281.2481; 279.2319; 255.2333	-	-	-	18:0_18:2 + 18:1_18:1 + 16:0_20:2	-	-	-	16:0_20:2 + 18:1/18:1
PA 36:3	18.463	C39H71O8P	[M-H]-	698.488	697.481	152.9958; 96.9693; 78.9586	305.2479; 281.2481; 279.2319; 255.2333	-	-	-	-	-	-	-	16:0_20:3 + 18:1_18:2
PA 36:4	17.975	C39H69O8P	[M-H]-	696.472	695.465	152.9958; 96.9693; 78.9586	303.2329; 279.2319; 255.2333	16:0_20:4	16:0_20:4	16:0_20:4	16:0_20:4	-	-	16:0_20:4 + 18:2/18:2	16:0_20:4 + 18:2/18:2
PA 36:5	17.3	C39H67O8P	[M-H]-	694.456	693.449	152.9958; 96.9693; 78.9586	303.2329; 301.2163; 255.2333; 253.2172	16:0_20:5 + 16:1_20:4	16:0_20:5 + 16:1_20:4	16:0_20:5 + 16:1_20:4	16:0_20:5 + 16:1_20:4	-	-	16:0_20:5	16:0_20:5
PA 36:6_1	16.29	C39H67O8P	[M-H]-	692.441	691.433	152.9958; 96.9693; 78.9586	301.2163; 253.2172	-	-	-	-	-	-	16:1_20:5	-
PA 36:6_2	15.6	C39H65O8P	[M-H]-	692.438	691.431	152.9958; 96.9693; 78.9586	277.217	-	-	18:3_18:3	18:3_18:3	-	-	-	-
PA 36:7	15.739	C39H63O8P	[M-H]-	690.427	689.419	152.9958; 96.9693; 78.9586	277.2174; 275.2018	-	-	18:3_18:4	18:3_18:4	-	-	-	-
PA 38:1	20.375	C41H79O8P	[M-H]-	730.55	729.543	152.9958; 96.9693; 78.9586	365.3419; 337.3112; 255.2333; 227.2016	-	-	-	-	-	-	14:0_24:1	16:0_22:1
PA 38:5	18.315	C41H71O8P	[M-H]-	722.488	721.481	152.9958; 96.9693; 78.9586	303.2329; 301.2163; 283.2643; 281.2481	18:1_20:4 + 18:0_20:5	18:1_20:4	18:1_20:4	18:0_20:5 + 18:1_20:4	-	-	18:0_20:5	18:1_20:4
PA 38:6_1	17.648	C41H69O8P	[M-H]-	720.472	719.465	152.9958; 96.9693; 78.9586	301.2163; 281.2481	-	18:1_20:5	-	-	-	-	18:1_20:5	18:1_20:5
PA 38:6_2	17.284	C41H69O8P	[M-H]-	720.471	719.464	152.9958; 96.9693; 78.9586	303.2329; 279.2319	18:2_20:4	18:2_20:4	18:2_20:4	18:2_20:4	-	-	-	18:2_20:4
PA 38:7_1	17.021	C41H67O8P	[M-H]-	718.457	717.45	152.9958; 96.9693; 78.9586	301.2163; 279.2319	-	-	18:2_20:5	-	-	-	18:2_20:5	18:2_20:5
PA 38:7_2	16.826	C41H67O8P	[M-H]-	718.458	717.45	152.9958; 96.9693; 78.9586	303.2329; 277.2174	-	18:3_20:4	18:3_20:4	-	-	-	-	18:3_20:4
PA 38:8	15.661	C41H65O8P	[M-H]-	716.439	715.431	152.9958; 96.9693; 78.9586	303.2329; 301.2163; 277.2174; 275.2018	18:3_20:5 + 18:4_20:4	18:3_20:5 + 18:4_20:4	18:3_20:5 + 18:4_20:4	18:3_20:5 + 18:4_20:4	-	-	-	-
PA 38:9	15.671	C41H63O8P	[M-H]-	714.426	713.418	152.9958; 96.9693; 78.9586	301.2163; 275.2018	-	18:4_20:5	18:4_20:5	-	-	-	18:4_20:5	-
PA 40:10	16.109	C43H65O8P	[M-H]-	740.441	739.433	152.9958; 96.9693; 78.9586	301.216	20:5/20:5	20:5/20:5	20:5/20:5	20:5/20:5	-	-	20:5/20:5	20:5/20:5
PA 40:4	19.962	C43H77O8P	[M-H]-	752.535	751.527	152.9958; 96.9693; 78.9586	311.2951; 303.2329	-	20:0_20:4	20:0_20:4	-	-	-	-	-
PA 40:5_1	19.526	C43H75O8P	[M-H]-	750.519	749.512	152.9958; 96.9693; 78.9586	311.2951; 301.2163	-	-	20:0_20:5	-	-	-	-	-
PA 40:5_2	19.321	C43H75O8P	[M-H]-	750.52	749.513	152.9958; 96.9693; 78.9586	309.2808; 307.2642; 305.2479; 303.2329	-	-	-	-	-	-	-	20:1_20:4 + 20:2_20:3
PA 40:6	18.706	C43H73O8P	[M-H]-	748.505	747.497	152.9958; 96.9693; 78.9586	309.2808; 307.2642; 305.2479; 303.2329; 301.2163	-	-	-	-	-	-	-	20:1_20:5 + 20:2_20:4 + 20:3/20:3
PA 40:7	17.99	C43H71O8P	[M-H]-	746.489	745.481	152.9958; 96.9693; 78.9586	305.2479; 303.2329	-	-	-	-	-	-	-	20:3_20:4
PA 40:8	17.378	C43H69O8P	[M-H]-	744.473	743.466	152.9958; 96.9693; 78.9586	305.2479; 303.2329; 301.2163	20:4/20:4	20:4/20:4	20:4/20:4	20:4/20:4	-	-	20:4/20:4	20:4/20:4 + 20:3_20:5
PA 40:9	16.758	C43H67O8P	[M-H]-	742.458	741.45	152.9958; 96.9693; 78.9586	303.2329; 301.2163	20:4_20:5	20:4_20:5	20:4_20:5	20:4_20:5	-	-	20:4_20:5	20:4_20:5
PA 42:4	20.696	C45H81O8P	[M-H]-	780.564	779.557	152.9958; 96.9693; 78.9586	339.3264; 303.2329	-	-	20:4_22:0	-	20:4_22:0	-	-	-
PA 42:5	20.305	C45H79O8P	[M-H]-	778.55	777.543	152.9958; 96.9693; 78.9586	339.3264; 337.3111; 303.2329; 301.2163	-	-	20:4_22:1 + 20:5_22:0	-	20:5_22:0	-	-	-
PA 44:4	21.552	C47H85O8P	[M-H]-	808.598	807.591	152.9958; 96.9693; 78.9586	367.3577; 303.2329	-	-	20:4_24:0	-	-	-	-	-
PA 44:5	20.789	C47H83O8P	[M-H]-	806.582	805.574	152.9958; 96.9693; 78.9586	339.3264; 329.2484	-	-	-	-	22:0_22:5	-	-	-
PC 30:1	17.461	C38H74NO8P	[M-CH3]-	703.512	688.489	224.0693; 168.0429; 78.9585	253.2172; 227.2016	-	14:0_16:1	-	-	-	-	-	-
PC 32:0	19.259	C40H80NO8P	[M-CH3]-	733.562	718.538	224.0693; 168.0429; 78.9585	255.233	-	-	-	-	-	-	-	16:0_16:0
PC 32:1	18.442	C40H78NO8P	[M-CH3]-	731.544	716.521	224.0693; 168.0429; 78.9585	281.2481; 255.2333; 253.2172; 227.2016	14:0_18:1 + 16:0_16:1	14:0_18:1 + 16:0_16:1	-	14:0_18:1 + 16:0_16:1	14:0_18:1 + 16:0_16:1	-	-	-
PC 32:2	17.726	C40H76NO8P	[M-CH3]-	729.529	714.505	224.0693; 168.0429; 78.9585	279.2319; 253.2172; 227.2016	14:0_18:2 + 16:1/16:1	14:0_18:2	-	14:0_18:2	-	-	-	-
PC 32:3	17.017	C40H74NO8P	[M-CH3]-	727.513	712.489	224.0693; 168.0429; 78.9585	277.2174; 227.2016	14:0_18:3	14:0_18:3	-	14:0_18:3	-	-	-	-
PC 33:2	18.477	C41H80NO8P	[M+AcO]-	743.546	802.559	224.0693; 168.0429; 78.9585	279.2319; 267.2328; 265.2173; 255.2333; 253.2172; 241.2173	15:0_18:2 + 16:0_17:2	-	-	-	-	-	16:1_17:1	-
PC 34:1	19.49	C42H82NO8P	[M-CH3]-	759.577	744.553	224.0693; 168.0429; 78.9585	309.2808; 281.2481; 269.2481; 267.2328; 255.2333; 227.2016	16:0_18:1 + 14:0_20:1	16:0_18:1 + 14:0_20:1	-	16:0_18:1	16:0_18:1	16:0_18:1	16:0_18:1 + 17:0_17:1	16:0_18:1
PC 34:2	18.761	C42H80NO8P	[M-CH3]-	757.561	742.537	224.0693; 168.0429; 78.9585	307.2642; 281.2481; 279.2319; 267.2328; 255.2333; 253.2172; 227.2016	16:0_18:2 + 14:0_20:2	16:0_18:2 + 14:0_20:2	-	16:0_18:2	16:0_18:2 + 16:1_18:1	-	16:0_18:2 + 16:1_18:1 + 17:1/17:1	16:0_18:2 + 16:1_18:1
PC 34:3	18.073	C42H78NO8P	[M-CH3]-	755.544	740.52	224.0693; 168.0429; 78.9585	305.2479; 279.2319; 277.2174; 255.2333; 253.2172; 227.2016	16:0_18:3 + 16:1_18:2 + 14:0_20:3	16:0_18:3 + 14:0_20:3	-	16:0_18:3 + 14:0_20:3	-	-	-	-
PC 34:4	17.671	C42H76NO8P	[M-CH3]-	753.528	738.505	224.0693; 168.0429; 78.9585	303.2329; 275.2018; 255.2333; 227.2016	16:0_18:4 + 14:0_20:4	16:0_18:4 + 14:0_20:4	-	16:0_18:4 + 14:0_20:4	-	-	-	-
PC 34:5	17.025	C42H74NO8P	[M-CH3]-	751.513	736.49	224.0693; 168.0429; 78.9585	301.2163; 227.2016	14:0_20:5	14:0_20:5	-	14:0_20:5	-	-	-	-
PC 35:2	19.295	C43H82NO8P	[M-CH3]-	771.576	756.552	224.0693; 168.0429; 78.9585	281.2481; 267.2328	-	-	-	-	-	-	17:1_18:1	-
PC 35:4	18.297	C43H78NO8P	[M+AcO]-	767.544	826.558	224.0693; 168.0429; 78.9585	303.2329; 241.2173	15:0_20:4	-	-	15:0_20:4	-	-	-	-
PC 36:1	20.505	C44H86NO8P	[M-CH3]-	787.609	772.586	224.0693; 168.0429; 78.9585	309.2808; 283.2643; 281.2481; 255.2333	16:0_20:1 + 18:0_18:1	-	-	-	-	-	-	16:0_20:1 + 18:0_18:1
PC 36:2	19.772	C44H84NO8P	[M-CH3]-	785.593	770.569	224.0693; 168.0429; 78.9585	307.2642; 283.2643; 281.2481; 279.2319; 255.2333	16:0_20:2 + 18:1/18:1	-	-	18:0_18:2 + 18:1/18:1 + 16:0_20:2	16:0_20:2 + 18:1/18:1	-	-	16:0_20:2 + 18:1/18:1
PC 36:3	19.171	C44H82NO8P	[M-CH3]-	783.575	768.551	224.0693; 168.0429; 78.9585	305.2479; 281.2481; 279.2319; 255.2333	16:0_20:3 + 18:1_18:2	16:0_20:3 + 18:1_18:2	-	-	16:0_20:3 + 18:1_18:2	-	-	16:0_20:3 + 18:1_18:2
PC 36:4_1	18.837	C44H80NO8P	[M-CH3]-	781.561	766.538	224.0693; 168.0429; 78.9585	303.2329; 255.2333	16:0_20:4	16:0_20:4	-	16:0_20:4	-	-	-	16:0_20:4
PC 36:4_2	18.457	C44H80NO8P	[M+AcO]-	781.562	840.576	224.0693; 168.0429; 78.9585	279.232	18:2/18:2	18:2/18:2	-	18:2/18:2	-	-	-	-
PC 36:5	18.121	C44H78NO8P	[M-CH3]-	779.544	764.52	224.0693; 168.0429; 78.9585	303.2329; 301.2163; 255.2333; 253.2172	16:0_20:5 + 16:1_20:4	16:0_20:5	-	16:0_20:5	-	-	16:0_20:5	16:0_20:5
PC 37:5	18.492	C45H80NO8P	[M-CH3]-	793.559	778.536	224.0693; 168.0429; 78.9585	315.2318; 255.2333	-	-	-	16:0_21:5	-	-	-	-
PC 38:2	20.699	C46H88NO8P	[M-CH3]-	813.623	798.599	224.0693; 168.0429; 78.9585	311.2951; 309.2808; 307.2642; 283.2643; 281.2481; 279.2319	-	-	-	18:2_20:0 + 18:0_20:2	-	-	-	18:0_20:2 + 18:1_20:1
PC 38:3	20.211	C46H86NO8P	[M-CH3]-	811.609	796.585	224.0693; 168.0429; 78.9585	311.2951; 309.2808; 307.2642; 305.2479; 283.2643; 281.2481; 279.2319; 277.2174	-	-	-	18:0_20:3 + 18:3_20:0	-	-	-	18:0_20:3 + 18:1_20:2 + 18:2_20:1
PC 38:4	19.75	C46H84NO8P	[M-CH3]-	809.591	794.567	224.0693; 168.0429; 78.9585	331.2643; 307.2642; 305.2479; 303.2329; 283.2643; 281.2481; 279.2319; 275.2018; 255.2333	-	18:0_20:4 + 18:2_20:2	-	18:0_20:4 + 18:4_20:0 + 16:0_22:4	-	-	-	18:1_20:3 + 18:2_20:2
PC 38:5	19.1	C46H82NO8P	[M-CH3]-	807.578	792.554	224.0693; 168.0429; 78.9585	303.2329; 281.2481	18:1_20:4	18:1_20:4	-	-	-	-	-	18:1_20:4
PC 38:6	18.31	C46H80NO8P	[M-CH3]-	805.559	790.535	224.0693; 168.0429; 78.9585	303.2329; 301.2163; 281.2481; 279.2319	18:2_20:4	18:2_20:4	-	18:2_20:4	-	-	18:1_20:5	18:1_20:5 + 18:2_20:4
PC 38:7	17.602	C46H78NO8P	[M-CH3]-	803.543	788.52	224.0693; 168.0429; 78.9585	303.2329; 301.2163; 279.2319; 277.2174	18:2_20:5 + 18:3_20:4	18:2_20:5 + 18:3_20:4	-	18:2_20:5 + 18:3_20:4	-	-	-	18:2_20:5 + 18:3_20:4
PC 38:8	17.217	C46H76NO8P	[M-CH3]-	801.531	786.508	224.0693; 168.0429; 78.9585	303.2329; 301.2163; 277.2174	-	-	-	18:3_20:5 + 18:4_20:4	-	-	-	-
PC 40:10	17.015	C48H76NO8P	[M-CH3]-	825.531	810.508	224.0693; 168.0429; 78.9585	301.216	20:5/20:5	20:5/20:5	-	20:5/20:5	-	-	20:5/20:5	20:5/20:5
PC 40:3	20.986	C48H90NO8P	[M+AcO]-	839.637	898.65	224.0693; 168.0429; 78.9585	311.2951; 305.2479	-	-	-	20:0_20:3	-	-	-	-
PC 40:4	20.666	C48H88NO8P	[M-CH3]-	837.622	822.599	224.0693; 168.0429; 78.9585	311.2951; 303.2329	20:0_20:4	-	-	20:0_20:4	-	-	-	-
PC 40:5_1	20.173	C48H86NO8P	[M-CH3]-	835.607	820.584	224.0693; 168.0429; 78.9585	311.2951; 301.2163	20:0_20:5	-	-	20:0_20:5	-	-	-	-
PC 40:5_2	20.032	C48H86NO8P	[M-CH3]-	835.61	820.586	224.0693; 168.0429; 78.9585	309.2808; 307.2642; 305.2479; 303.2329	-	-	-	-	-	-	-	20:1_20:4 + 20:2_20:3
PC 40:6	19.402	C48H84NO8P	[M-CH3]-	833.593	818.569	224.0693; 168.0429; 78.9585	309.2808; 307.2642; 305.2479; 303.2329; 301.2163	-	-	-	20:2_20:4 + 20:3/20:3	-	-	-	20:1_20:5 + 20:2_20:4 + 20:3/20:3
PC 40:7	18.785	C48H82NO8P	[M-CH3]-	831.578	816.555	224.0693; 168.0429; 78.9585	307.2642; 305.2479; 303.2329; 301.2163	-	20:3_20:4	-	20:3_20:4	-	-	-	20:2_20:5 + 20:3_20:4
PC 40:8	18.297	C48H80NO8P	[M-CH3]-	829.561	814.538	224.0693; 168.0429; 78.9585	303.233	20:4/20:4	20:4/20:4	-	20:4/20:4	-	-	-	20:4/20:4
PC 40:9	17.636	C48H78NO8P	[M-CH3]-	827.565	812.542	224.0693; 168.0429; 78.9585	303.2329; 301.2163	20:4_20:5	20:4_20:5	-	20:4_20:5	-	-	-	20:4_20:5
PC 42:4	20.878	C50H92NO8P	[M+AcO]-	863.641	922.654	224.0693; 168.0429; 78.9585	339.3264; 303.2329	-	-	-	-	-	-	-	20:4_22:0
PC 44:5	21.632	C52H94NO8P	[M+AcO]-	891.671	950.684	224.0693; 168.0429; 78.9585	365.3419; 303.2329	-	-	-	-	-	-	-	20:4_24:1
PC 44:6	21.183	C52H92NO8P	[M+AcO]-	889.656	948.669	224.0693; 168.0429; 78.9585	365.3419; 301.2163	-	-	-	-	-	-	-	20:5_24:1
PE 28:0	16.928	C33H66NO8P	[M-H]-	635.452	634.445	196.0379; 140.0117; 78.9585	255.2333; 199.1702	12:0_16:0	-	-	-	-	-	-	-
PE 30:0	17.981	C35H70NO8P	[M-H]-	663.484	662.477	196.0379; 140.0117; 78.9585	255.2333; 227.2016	14:0_16:0	-	-	-	-	-	-	-
PE 30:1	17.215	C35H68NO8P	[M-H]-	661.467	660.46	196.0379; 140.0117; 78.9585	255.2333; 253.2172; 227.2016; 225.1859	14:0_16:1 + 14:1_16:0	-	-	-	-	-	-	-
PE 31:0	18.328	C36H72NO8P	[M-H]-	677.499	676.491	196.0379; 140.0117; 78.9585	255.2333; 241.2173	-	-	-	-	15:0_16:0	-	-	-
PE 31:1	17.733	C36H70NO8P	[M-H]-	675.483	674.475	196.0379; 140.0117; 78.9585	253.2172; 241.2173	-	-	-	-	15:0_16:1	-	-	-
PE 32:0	18.931	C37H74NO8P	[M-H]-	691.515	690.508	196.0379; 140.0117; 78.9585	255.233	16:0/16:0	-	-	-	16:0/16:0	-	-	-
PE 32:1	18.311	C37H72NO8P	[M-H]-	689.499	688.492	196.0379; 140.0117; 78.9585	281.2481; 267.2328; 255.2333; 253.2172; 241.2173; 227.2016	16:0_16:1 + 14:0_18:1	16:0_16:1	-	-	16:0_16:1	16:0_16:1 + 15:0_17:1	16:0_16:1	16:0_16:1
PE 32:2	17.601	C37H70NO8P	[M-H]-	687.484	686.476	196.0379; 140.0117; 78.9585	279.2319; 267.2328; 253.2172; 239.2015; 227.2016	16:1/16:1 + 14:0_18:2	-	-	-	16:1/16:1	16:1/16:1 + 15:1_17:1	-	16:1/16:1 + 15:1_17:1
PE 33:1	18.867	C38H74NO8P	[M-H]-	703.515	702.508	196.0379; 140.0117; 78.9585	295.2640; 267.2328; 255.2333; 227.2016	16:0_17:1 + 14:0_19:1	-	-	-	16:0_17:1	-	-	-
PE 34:1_1	19.194	C39H76NO8P	[M-H]-	717.531	716.523	196.0379; 140.0117; 78.9585	281.2481; 255.2333	16:0_18:1	-	-	-	16:0_18:1	-	-	16:0_18:1
PE 34:1_2	19.624	C39H76NO8P	[M-H]-	717.531	716.524	196.0379; 140.0117; 78.9585	283.2643; 253.2172	-	-	-	-	16:1_18:0	-	-	-
PE 34:2	18.565	C39H74NO8P	[M-H]-	715.515	714.508	196.0379; 140.0117; 78.9585	281.2481; 279.2319; 255.2333; 253.2172	16:1_18:1	16:0_18:2 + 16:1_18:1	-	-	16:1_18:1	16:0_18:2 + 16:1_18:1	-	16:0_18:2 + 16:1_18:1
PE 34:3	18.048	C39H72NO8P	[M-H]-	713.498	712.491	196.0379; 140.0117; 78.9585	281.2481; 279.2319; 277.2174; 255.2333; 253.2172; 251.2007	-	-	-	-	16:0_18:3 + 16:1_18:2 + 16:2_18:1	-	-	-
PE 34:4	17.601	C39H70NO8P	[M-H]-	711.482	710.474	196.0379; 140.0117; 78.9585	303.2329; 275.2018; 255.2333; 227.2016	14:0_20:4 + 16:0_18:4	14:0_20:4	14:0_20:4	14:0_20:4	-	-	-	-
PE 35:1	19.694	C40H78NO8P	[M-H]-	731.547	730.539	196.0379; 140.0117; 78.9585	295.2640; 283.2643; 281.2481; 269.2481; 267.2328; 255.2333	16:0_19:1 + 17:0_18:1 + 17:1_18:0	-	-	-	17:0_18:1 + 16:0_19:1	-	-	-
PE 35:2	19.212	C40H76NO8P	[M-H]-	729.531	728.524	196.0379; 140.0117; 78.9585	295.2640; 281.2481; 267.2328; 253.2172	16:1_19:1 + 17:1_18:1	-	-	-	17:1_18:1	-	-	-
PE 36:1	20.013	C41H80NO8P	[M-H]-	745.562	744.554	196.0379; 140.0117; 78.9585	309.2808; 283.2643; 281.2481; 255.2333	18:0_18:1 + 16:0_20:1	-	-	-	18:0_18:1 + 16:0_20:1	-	-	-
PE 36:2_1	19.662	C41H78NO8P	[M-H]-	743.547	742.539	196.0379; 140.0117; 78.9585	295.2640; 267.2328	17:1_19:1	-	-	-	-	-	-	-
PE 36:2_2	19.392	C41H78NO8P	[M-H]-	743.546	742.539	196.0379; 140.0117; 78.9585	309.2808; 307.2642; 283.2643; 281.2481; 279.2319; 255.2333; 253.2172	18:1_18:1	18:1/18:1 + 16:0_20:2	-	-	18:1/18:1 + 16:1_20:1	18:1/18:1 + 18:0_18:2	-	18:1/18:1
PE 36:3	18.976	C41H76NO8P	[M-H]-	741.53	740.523	196.0379; 140.0117; 78.9585	305.2479; 281.2481; 279.2319; 255.2333	-	-	-	-	18:1_18:2	-	-	16:0_20:3 + 18:1_18:2
PE 36:4	18.607	C41H74NO8P	[M-H]-	739.514	738.507	196.0379; 140.0117; 78.9585	303.2329; 279.2319; 255.2333	16:0_20:4	16:0_20:4	16:0_20:4	16:0_20:4	18:2/18:2	-	-	16:0_20:4 + 18:2/18:2
PE 36:5	17.896	C41H72NO8P	[M-H]-	737.5	736.492	196.0379; 140.0117; 78.9585	303.2329; 301.2163; 255.2333; 253.2172	16:0_20:5 + 16:1_20:4	-	16:0_20:5 + 16:1_20:4	16:0_20:5	-	-	-	16:0_20:5 + 16:1_20:4
PE 36:6	17.296	C41H70NO8P	[M-H]-	735.484	734.477	196.0379; 140.0117; 78.9585	301.2163; 253.2172	-	-	-	-	-	-	-	16:1_20:5
PE 37:2	19.949	C42H80NO8P	[M-H]-	757.563	756.555	196.0379; 140.0117; 78.9585	295.2640; 281.2481	18:1_19:1	-	-	-	-	-	-	-
PE 38:2	20.414	C43H82NO8P	[M-H]-	771.577	770.57	196.0379; 140.0117; 78.9585	309.2808; 295.2640; 281.2481	19:1/19:1	-	-	-	-	-	-	18:1_20:1
PE 38:4	19.519	C43H78NO8P	[M-H]-	767.545	766.538	196.0379; 140.0117; 78.9585	311.2951; 303.2329; 283.2643; 275.2018	18:0_20:4 + 18:4_20:0	18:0_20:4	18:0_20:4	18:0_20:4	-	-	-	-
PE 38:5_1	18.989	C43H76NO8P	[M-H]-	765.53	764.523	196.0379; 140.0117; 78.9585	301.2163; 283.2643	18:0_20:5	-	18:0_20:5	18:0_20:5	-	-	-	-
PE 38:5_2	18.878	C43H76NO8P	[M-H]-	765.53	764.523	196.0379; 140.0117; 78.9585	303.2329; 281.2481	18:1_20:4	-	18:1_20:4	18:1_20:4	-	-	-	18:1_20:4
PE 38:6	18.248	C43H74NO8P	[M-H]-	763.513	762.505	196.0379; 140.0117; 78.9585	303.2329; 301.2163; 281.2481; 279.2319	18:2_20:4	18:2_20:4	18:2_20:4 + 18:1_20:5	18:2_20:4	-	-	-	18:2_20:4 + 18:1_20:5
PE 40:10	16.909	C45H70NO8P	[M-H]-	783.482	782.474	196.0379; 140.0117; 78.9585	301.216	20:5/20:5	-	-	20:5/20:5	-	-	-	20:5/20:5
PE 40:4	20.337	C45H82NO8P	[M-H]-	795.577	794.569	196.0379; 140.0117; 78.9585	311.2951; 303.2329	20:0_20:4	-	20:0_20:4	20:0_20:4	-	-	-	-
PE 40:5	19.86	C45H80NO8P	[M-H]-	793.563	792.556	196.0379; 140.0117; 78.9585	311.2951; 309.2808; 303.2329; 301.2163	20:0_20:5	-	20:0_20:5	20:0_20:5 + 20:1_20:4	-	-	-	-
PE 40:7	18.598	C45H76NO8P	[M-H]-	789.531	788.524	196.0379; 140.0117; 78.9585	305.2479; 303.2329	-	-	-	20:3_20:4	-	-	-	20:3_20:4
PE 40:8_1	18.001	C45H74NO8P	[M-H]-	787.514	786.507	196.0379; 140.0117; 78.9585	305.2479; 301.2163	-	-	-	20:3_20:5	-	-	-	20:3_20:5
PE 40:8_2	18.182	C45H74NO8P	[M-H]-	787.516	786.508	196.0379; 140.0117; 78.9585	303.233	20:4/20:4	20:4/20:4	20:4/20:4	20:4/20:4	-	-	-	20:4/20:4
PE 40:9	17.566	C45H72NO8P	[M-H]-	785.497	784.49	196.0379; 140.0117; 78.9585	303.2329; 301.2163	20:4_20:5	20:4_20:5	20:4_20:5	20:4_20:5	-	-	-	20:4_20:5
PE 42:4	21.067	C47H86NO8P	[M-H]-	823.609	822.602	196.0379; 140.0117; 78.9585	339.3264; 303.2329	-	-	20:4_22:0	-	-	-	-	-
PE 42:5	20.652	C47H84NO8P	[M-H]-	821.595	820.587	196.0379; 140.0117; 78.9585	339.3264; 301.2163	-	-	20:5_22:0	-	-	-	-	-
PE 44:4	21.723	C49H90NO8P	[M-H]-	851.64	850.633	196.0379; 140.0117; 78.9585	367.3577; 303.2329	20:4_24:0	-	20:4_24:0	-	-	-	-	-
PE 44:5_1	21.351	C49H88NO8P	[M-H]-	849.625	848.617	196.0379; 140.0117; 78.9585	367.3577; 301.2163	-	-	20:5_24:0	-	-	-	-	-
PE 44:5_2	21.125	C49H88NO8P	[M-H]-	849.628	848.621	196.0379; 140.0117; 78.9585	339.3264; 329.2484	-	-	-	-	22:0_22:5	-	-	-
PE OH-32:1	14.579	C37H72NO9P	[M-H]-	705.494	704.486	196.0379; 140.0117; 78.9585	269.2121; 255.2333	16:0_OH-16:1	-	-	-	-	-	-	-
PG 28:0	15.714	C34H67O10P	[M-H]-	666.447	665.44	171.0061; 152.9955; 78.9585	255.2333; 227.2016; 199.1701	12:0_16:0	-	-	-	-	-	14:0/14:0	-
PG 30:0	16.75	C36H71O10P	[M-H]-	694.477	693.47	171.0061; 152.9955; 78.9585	255.2333; 227.2016	14:0_16:0	14:0_16:0	14:0_16:0	14:0_16:0	14:0_16:0	14:0_16:0	14:0_16:0	14:0_16:0
PG 30:1	15.912	C36H69O10P	[M-H]-	692.462	691.455	171.0061; 152.9955; 78.9585	255.2333; 253.2172; 227.2016; 225.1859	14:0_16:1 + 14:1_16:0	14:0_16:1 + 14:1_16:0	14:0_16:1	-	14:0_16:1	14:0_16:1 + 14:1_16:0	14:0_16:1	14:0_16:1 + 15:0_15:1
PG 31:0	17.316	C37H73O10P	[M-H]-	708.493	707.486	171.0061; 152.9955; 78.9585	269.2481; 255.2333; 241.2173; 227.2016	-	-	-	-	-	14:0_17:0 + 15:0_16:0	14:0_17:0 + 15:0_16:0	14:0_17:0 + 15:0_16:0
PG 31:1	16.598	C37H71O10P	[M-H]-	706.478	705.47	171.0061; 152.9955; 78.9585	267.2328; 255.2333; 253.2172; 241.2173; 239.2013; 227.2016	14:0_17:1 + 15:0_16:1 + 15:1_16:0	14:0_17:1 + 15:0_16:1 + 15:1_16:0	-	-	14:0_17:1 + 15:0_16:1	-	-	-
PG 32:0	17.826	C38H75O10P	[M-H]-	722.509	721.502	171.0061; 152.9955; 78.9585	255.233	16:0/16:0	16:0/16:0	16:0/16:0	16:0/16:0	16:0/16:0	16:0/16:0	16:0/16:0	16:0/16:0
PG 32:1	17.03	C38H73O10P	[M-H]-	720.494	719.486	171.0061; 152.9955; 78.9585	281.2481; 267.2328; 255.2333; 253.2172; 241.2173; 227.2016	16:0_16:1 + 14:0_18:1	16:0_16:1 + 14:0_18:1	16:0_16:1 + 14:0_18:1	16:0_16:1 + 14:0_18:1	16:0_16:1 + 15:0_17:1	16:0_16:1 + 15:0_17:1	16:0_16:1 + 14:0_18:1	16:0_16:1 + 14:0_18:1
PG 32:2	15.69	C38H71O10P	[M-H]-	718.476	717.469	171.0061; 152.9955; 78.9585	279.2319; 255.2333; 253.2172; 251.2007; 227.2016	16:1/16:1 + 14:0_18:2	16:1/16:1 + 14:0_18:2	-	16:0_16:2 + 16:1/16:1 + 14:0_18:2	16:1/16:1 + 16:0_16:2	16:0_16:2 + 16:1/16:1	16:1/16:1	16:0_16:2 + 16:1/16:1 + 14:0_18:2
PG 32:3	15.19	C38H69O10P	[M-H]-	716.46	715.453	171.0061; 152.9955; 78.9585	277.2174; 227.2016	-	14:0_18:3	-	14:0_18:3	-	-	-	-
PG 32:3	15.598	C38H69O10P	[M-H]-	716.461	715.454	171.0061; 152.9955; 78.9585	255.2333; 253.2172; 251.2007; 249.1849	-	-	-	16:0_16:3	-	16:1_16:2	-	16:1_16:2
PG 32:4	14.887	C38H67O10P	[M-H]-	714.446	713.439	171.0061; 152.9955; 78.9585	277.2174; 225.1859	-	-	-	14:1_18:3	-	-	-	-
PG 33:1	17.462	C39H75O10P	[M-H]-	734.51	733.503	171.0061; 152.9955; 78.9585	295.2640; 281.2481; 269.2481; 267.2328; 255.2333; 253.2172; 241.2173; 227.2016	14:0_19:1 + 15:0_18:1 + 16:0_17:1	15:0_18:1 + 16:0_17:1 + 16:1_17:0	-	15:0_18:1 + 16:0_17:1 + 16:1_17:0	15:0_18:1 + 16:0_17:1 + 16:1_17:0	16:0_17:1 + 16:1_17:0	15:0_18:1 + 16:0_17:1 + 14:0_19:1	15:0_18:1 + 16:0_17:1 + 16:1_17:0
PG 33:2	16.865	C39H73O10P	[M-H]-	732.494	731.487	171.0061; 152.9955; 78.9585	281.2481; 279.2319; 267.2328; 265.2173; 255.2333; 253.2172; 241.2173; 239.2015	15:0_18:2 + 16:0_17:2 + 16:1_17:1	-	-	15:0_18:2 + 16:0_17:2	15:1_18:1 + 16:1_17:1	16:0_17:2 + 16:1_17:1	-	15:0_18:2 + 15:1_18:1 + 16:1_17:1
PG 33:3	16.225	C39H71O10P	[M-H]-	730.479	729.472	171.0061; 152.9955; 78.9585	277.2174; 265.2173; 263.2016; 255.2333; 253.2172; 241.2173	15:0_18:3 + 16:0_17:3 + 16:1_17:2	-	-	15:0_18:3 + 16:0_17:3	-	-	-	-
PG 34:0_1	18.771	C40H79O10P	[M-H]-	750.54	749.533	171.0061; 152.9955; 78.9585	283.2643; 255.2333	16:0_18:0	16:0_18:0	-	-	16:0_18:0	16:0_18:0	16:0_18:0	16:0_18:0
PG 34:0_2	18.454	C40H79O10P	[M-H]-	750.539	749.532	171.0061; 152.9955; 78.9585	269.248	-	-	-	-	17:0/17:0	-	-	-
PG 34:1	18.125	C40H77O10P	[M-H]-	748.524	747.517	171.0061; 152.9955; 78.9585	309.2808; 281.2481; 255.2333; 227.2016	16:0_18:1	16:0_18:1	16:0_18:1	16:0_18:1	16:0_18:1	16:0_18:1	16:0_18:1 + 14:0_20:1	16:0_18:1 + 14:0_20:1
PG 34:2	17.144	C40H75O10P	[M-H]-	746.507	745.5	171.0061; 152.9955; 78.9585	281.2481; 279.2319; 255.2333; 253.2172	16:0_18:2 + 16:1_18:1	16:0_18:2 + 16:1_18:1	16:0_18:2 + 16:1_18:1	16:0_18:2	16:0_18:2 + 16:1_18:1	16:0_18:2 + 16:1_18:1	16:0_18:2 + 16:1_18:1	16:1_18:1
PG 34:3	16.707	C40H73O10P	[M-H]-	744.494	743.487	171.0061; 152.9955; 78.9585	279.2319; 277.2174; 255.2333; 253.2172	16:0_18:3	16:0_18:3 + 16:1_18:2	16:0_18:3 + 16:1_18:2	16:0_18:3	16:0_18:3 + 16:1_18:2	-	-	-
PG 34:4	16.206	C40H71O10P	[M-H]-	742.478	741.471	171.0061; 152.9955; 78.9585	277.2174; 275.2018; 255.2333; 253.2172	16:1_18:3 + 16:0_18:4	16:1_18:3	16:1_18:3	16:1_18:3	16:1_18:3	-	-	-
PG 34:5_1	14.852	C40H69O10P	[M-H]-	740.46	739.453	171.0061; 152.9955; 78.9585	277.2174; 251.2007	-	-	16:2_18:3	16:2_18:3	-	-	-	-
PG 34:5_2	15.307	C40H69O10P	[M-H]-	740.462	739.454	171.0061; 152.9955; 78.9585	275.2018; 253.2172	-	16:1_18:4	16:1_18:4	16:1_18:4	16:1_18:4	-	-	-
PG 34:5_3	15.695	C40H69O10P	[M-H]-	740.462	739.455	171.0061; 152.9955; 78.9585	301.2163; 227.2016	-	-	-	-	-	-	14:0_20:5	-
PG 34:6	14.167	C40H67O10P	[M-H]-	738.444	737.437	171.0061; 152.9955; 78.9585	277.2174; 249.1849	-	-	-	16:3_18:3	-	-	-	-
PG 35:1	18.553	C41H79O10P	[M-H]-	762.541	761.533	171.0061; 152.9955; 78.9585	309.2808; 295.2640; 283.2643; 281.2481; 269.2481; 267.2328; 255.2333; 241.2173	17:0_18:1 + 17:1_18:0 + 16:0_19:1	17:0_18:1 + 16:0_19:1	17:0_18:1 + 16:0_19:1	17:0_18:1 + 16:0_19:1	17:0_18:1 + 16:0_19:1	16:0_19:1	15:0_20:1 + 16:0_19:1 + 17:0_18:1	15:0_20:1 + 16:0_19:1 + 17:0_18:1
PG 35:2	17.961	C41H77O10P	[M-H]-	760.525	759.518	171.0061; 152.9955; 78.9585	307.2642; 295.2640; 293.2488; 281.2481; 279.2319; 269.2481; 267.2328; 255.2333; 253.2172; 241.2173	17:1_18:1 + 16:1_19:1	-	-	17:0_18:2 + 16:0_19:2	17:1_18:1 + 16:1_19:1	17:1_18:1 + 16:1_19:1	-	15:0_20:2 + 17:1_18:1
PG 35:3	17.039	C41H75O10P	[M-H]-	758.507	757.499	171.0061; 152.9955; 78.9585	293.2318; 277.2174; 269.2481; 255.2333	-	-	-	17:0_18:3 + 16:0_19:3	-	-	-	-
PG 35:5	16.195	C41H71O10P	[M-H]-	754.479	753.471	171.0061; 152.9955; 78.9585	301.2163; 279.2319; 277.2174; 265.2173; 263.2016; 241.2173	-	-	-	17:2_18:3 + 17:3_18:2	-	-	-	15:0_20:5
PG 36:0	19.672	C42H83O10P	[M-H]-	778.571	777.564	171.0061; 152.9955; 78.9585	339.3264; 311.2951; 283.2643; 255.2333; 227.2016	16:0_20:0 + 18:0/18:0	16:0_20:0 + 18:0/18:0	-	16:0_20:0 + 18:0/18:0	-	-	16:0_20:0 + 14:0_22:0	16:0_20:0 + 18:0/18:0
PG 36:1	18.91	C42H81O10P	[M-H]-	776.556	775.549	171.0061; 152.9955; 78.9585	337.3111; 309.2808; 295.2640; 283.2643; 281.2481; 269.2481; 255.2333; 227.2016	16:0_20:1 + 17:0_19:1 + 18:0_18:1	18:0_18:1	-	16:0_20:1 + 18:0_18:1	18:0_18:1	16:0_20:1 + 18:0_18:1	16:0_20:1 + 18:0_18:1 + 14:0_22:1	16:0_20:1
PG 36:2	18.344	C42H79O10P	[M-H]-	774.54	773.533	171.0061; 152.9955; 78.9585	307.2642; 295.2640; 283.2643; 281.2481; 279.2319; 267.2328; 255.2333	18:1/18:1 + 17:1_19:1	18:1/18:1	16:0_20:2 + 18:0_18:2 + 18:1/18:1	16:0_20:2 + 18:0_18:2 + 18:1/18:1	18:1/18:1	18:1/18:1	18:1/18:1	16:0_20:2 + 18:1/18:1
PG 36:3	17.922	C42H77O10P	[M-H]-	772.525	771.517	171.0061; 152.9955; 78.9585	305.2479; 283.2643; 281.2481; 279.2319; 277.2174; 255.2333	18:1_18:2	18:1_18:2	-	16:0_20:3 + 18:0_18:3 + 18:1_18:2	18:1_18:2	18:1_18:2	16:0_20:3 + 18:1_18:2	16:0_20:3 + 18:1_18:2
PG 36:4	17.459	C42H75O10P	[M-H]-	770.508	769.501	171.0061; 152.9955; 78.9585	303.2329; 281.2481; 279.2319; 277.2174; 255.2333	16:0_20:4 + 18:2/18:2 + 18:1_18:3	18:2/18:2 + 18:1_18:3	18:2/18:2 + 18:1_18:3	16:0_20:4 + 18:2/18:2 + 18:1_18:3	16:0_20:4 + 18:2/18:2	-	16:0_20:4 + 18:2/18:2	16:0_20:4 + 18:2/18:2
PG 36:5_1	16.849	C42H73O10P	[M-H]-	768.493	767.486	171.0061; 152.9955; 78.9585	301.2163; 255.2333	-	16:0_20:5	-	16:0_20:5	16:0_20:5	-	16:0_20:5	16:0_20:5
PG 36:5_2	16.395	C42H73O10P	[M-H]-	768.492	767.485	171.0061; 152.9955; 78.9585	303.2329; 281.2481; 279.2319; 277.2174; 275.2018; 253.2172	-	18:1_18:4 + 18:2_18:3	16:1_20:4 + 18:2_18:3	-	-	-	-	-
PG 36:6_1	16.306	C42H71O10P	[M-H]-	766.481	765.474	171.0061; 152.9955; 78.9585	301.2163; 253.2172	-	-	-	-	16:1_20:5	-	16:1_20:5	16:1_20:5
PG 36:6_2	15.7	C42H71O10P	[M-H]-	766.478	765.471	171.0061; 152.9955; 78.9585	277.217	-	18:3/18:3	18:3/18:3	18:3/18:3	18:3/18:3	-	-	-
PG 36:7	14.802	C42H69O10P	[M-H]-	764.459	763.452	171.0061; 152.9955; 78.9585	277.2174; 275.2018	-	-	18:3_18:4	18:3_18:4	-	-	-	-
PG 36:8	14.168	C42H67O10P	[M-H]-	762.444	761.437	171.0061; 152.9955; 78.9585	275.202	-	-	-	18:4/18:4	-	-	-	-
PG 37:0	20.11	C43H85O10P	[M-H]-	792.588	791.581	171.0061; 152.9955; 78.9585	311.2951; 297.2793; 283.2643; 269.2481	-	-	-	-	-	-	17:0_20:0 + 18:0_19:0	-
PG 37:1	19.404	C43H83O10P	[M-H]-	790.571	789.564	171.0061; 152.9955; 78.9585	351.3264; 337.3111; 323.2950; 309.2808; 295.2640; 283.2643; 269.2481; 255.2333; 241.2173; 227.2016	18:0_19:1	-	-	-	-	-	14:0_23:1	15:0_22:1 + 16:0_21:1 + 17:0_20:1
PG 37:2	18.741	C43H81O10P	[M-H]-	788.553	787.546	171.0061; 152.9955; 78.9585	307.2642; 295.2640; 281.2481; 269.2481	18:1_19:1	18:1_19:1	-	-	18:1_19:1	18:1_19:1	18:1_19:1	17:0_20:2 + 18:1_19:1
PG 38:0	20.469	C44H87O10P	[M-H]-	806.603	805.595	171.0061; 152.9955; 78.9585	367.3577; 339.3264; 255.2333; 227.2016	-	-	-	-	-	-	14:0_24:0 + 16:0_22:0	16:0_22:0
PG 38:1_1	19.761	C44H85O10P	[M-H]-	804.587	803.58	171.0061; 152.9955; 78.9585	365.3419; 339.3264; 337.3111; 255.2333; 253.2172; 227.2016	-	-	-	-	16:1_22:0	-	14:0_24:1 + 16:0_22:1	16:0_22:1
PG 38:1_2	19.364	C44H85O10P	[M-H]-	804.586	803.579	171.0061; 152.9955; 78.9585	311.2951; 309.2808; 283.2643; 281.2481	-	-	-	-	18:0_20:1	-	18:1_20:0	18:0_20:1 + 18:1_20:0
PG 38:2_1	19.206	C44H83O10P	[M-H]-	802.572	801.565	171.0061; 152.9955; 78.9585	363.3267; 335.2954; 311.2951; 309.2808; 307.2642; 283.2643; 281.2481; 279.2319; 255.2333; 227.2016	-	-	-	18:0_20:2 + 18:2_20:0	18:1_20:1	-	14:0_24:2 + 16:0_22:2 + 18:1_20:1	16:0_22:2 + 18:1_20:1
PG 38:2_2	19.403	C44H83O10P	[M-H]-	802.573	801.566	171.0061; 152.9955; 78.9585	295.264	19:1/19:1	-	-	-	-	-	-	-
PG 38:3	18.809	C44H81O10P	[M-H]-	800.556	799.549	171.0061; 152.9955; 78.9585	311.2951; 309.2808; 283.2643; 281.2481; 279.2319; 277.2174	-	-	-	18:0_20:3 + 18:3_20:0	18:1_20:2 + 18:2_20:1	-	-	18:1_20:2 + 18:2_20:1
PG 38:4_1	18.486	C44H79O10P	[M-H]-	798.538	797.531	171.0061; 152.9955; 78.9585	303.2329; 283.2643	-	-	-	18:0_20:4	-	-	-	18:0_20:4
PG 38:4_2	18.161	C44H79O10P	[M-H]-	798.541	797.534	171.0061; 152.9955; 78.9585	307.2642; 305.2479; 281.2481; 279.2319	-	-	-	-	-	-	-	18:1_20:3 + 18:2_20:2
PG 38:5	17.777	C44H77O10P	[M-H]-	796.525	795.518	171.0061; 152.9955; 78.9585	303.2329; 301.2163; 283.2643; 281.2481	-	-	-	18:0_20:5 + 18:1_20:4	-	-	-	18:1_20:4
PG 38:6	17.185	C44H75O10P	[M-H]-	794.51	793.503	171.0061; 152.9955; 78.9585	303.2329; 301.2163; 281.2481; 279.2319;	-	18:1_20:5 + 18:2_20:4	-	-	18:1_20:5	-	18:1_20:5	18:1_20:5
PG 38:7	16.185	C44H73O10P	[M-H]-	792.496	791.489	171.0061; 152.9955; 78.9585	303.2329; 301.2163; 279.2319; 277.2174	-	-	18:3_20:4	18:3_20:4	-	-	-	18:2_20:5
PG 38:8	15.367	C44H71O10P	[M-H]-	790.479	789.471	171.0061; 152.9955; 78.9585	301.2163; 277.2174	-	-	-	18:3_20:5	-	-	-	-
PG 39:1	20.09	C45H87O10P	[M-H]-	818.604	817.597	171.0061; 152.9955; 78.9585	379.3576; 365.3419; 351.3263; 255.2333; 241.2173; 227.2016	-	-	-	-	-	-	14:0_25:1 + 15:0_24:1 + 16:0_23:1	16:0_23:1
PG 40:0	21.05	C46H91O10P	[M-H]-	834.634	833.627	171.0061; 152.9955; 78.9585	367.3577; 255.2333	-	-	-	-	-	-	16:0_24:0	-
PG 40:1_1	20.513	C46H89O10P	[M-H]-	832.618	831.611	171.0061; 152.9955; 78.9585	393.3733; 227.2016	-	-	-	-	-	-	14:0_26:1	-
PG 40:1_2	20.435	C46H89O10P	[M-H]-	832.619	831.612	171.0061; 152.9955; 78.9585	365.3419; 255.2333	-	-	-	-	-	-	16:0_24:1	16:0_24:1
PG 40:10	15.706	C46H71O10P	[M-H]-	814.478	813.471	171.0061; 152.9955; 78.9585	301.216	-	20:5/20:5	-	20:5/20:5	-	-	20:5/20:5	20:5/20:5
PG 40:2	19.943	C46H87O10P	[M-H]-	830.604	829.596	171.0061; 152.9955; 78.9585	365.3419; 363.3267; 337.3110; 309.2808; 281.2481; 255.2333; 253.2172	-	-	-	-	-	-	16:1_24:1	16:0_24:2 + 18:1_22:1 + 20:1/20:1
PG 40:5	18.463	C46H81O10P	[M-H]-	824.557	823.55	171.0061; 152.9955; 78.9585	311.2951; 309.2808; 303.2329; 301.2163	-	-	-	-	-	-	-	20:0_20:5 + 20:1_20:4
PG 40:6	18.178	C46H79O10P	[M-H]-	822.542	821.534	171.0061; 152.9955; 78.9585	309.2808; 301.2163	-	-	-	-	-	-	-	20:1_20:5
PG 42:1	21.09	C48H93O10P	[M-H]-	860.649	859.642	171.0061; 152.9955; 78.9585	393.3733; 255.2333	-	-	-	-	-	-	16:0_26:1	-
PG O-36:1	17.797	C38H75O9P	[M-H]-	706.514	705.507	171.0061; 152.9955; 78.9585	255.2333; 253.2172	-	-	-	-	-	16:1_O-16:0 + 16:0_P-16:0	16:1_O-16:0	-
PI 28:0	15.505	C37H71O13P	[M-H]-	754.461	753.453	241.0112; 152.9953; 78.9585	227.202	-	14:0/14:0	-	-	-	-	-	-
PI 30:0_1	16.626	C39H75O13P	[M-H]-	782.493	781.486	241.0112; 152.9953; 78.9585	255.2333; 227.2016	14:0_16:0	14:0_16:0	-	-	-	-	-	-
PI 30:0_2	16.217	C39H75O13P	[M-H]-	782.494	781.487	241.0112; 152.9953; 78.9585	241.217	-	-	-	-	-	-	-	15:0/15:0
PI 30:1	15.911	C39H73O13P	[M-H]-	780.477	779.47	241.0112; 152.9953; 78.9585	255.2333; 253.2172; 227.2016; 225.1859	14:0_16:1 + 14:1_16:0	14:0_16:1 + 14:1_16:0	14:0_16:1 + 14:1_16:0	-	-	-	-	-
PI 31:0	16.977	C40H77O13P	[M-H]-	796.509	795.502	241.0112; 152.9953; 78.9585	269.2481; 227.2016	-	-	-	-	-	-	14:0_17:0	-
PI 32:0	17.6	C41H79O13P	[M-H]-	810.526	809.518	241.0112; 152.9953; 78.9585	255.233	16:0/16:0	-	-	-	16:0/16:0	-	-	-
PI 32:1	17	C41H77O13P	[M-H]-	808.507	807.5	241.0112; 152.9953; 78.9585	281.2481; 255.2333; 253.2172; 227.2016	14:0_18:1 + 16:0_16:1	14:0_18:1 + 16:0_16:1	14:0_18:1 + 16:0_16:1	14:0_18:1 + 16:0_16:1	16:0_16:1	14:0_18:1 + 16:0_16:1	14:0_18:1 + 16:0_16:1	-
PI 32:2	16.25	C41H75O13P	[M-H]-	806.493	805.486	241.0112; 152.9953; 78.9585	279.2319; 255.2333; 253.2172; 251.2007; 227.2016	14:0_18:2 + 16:0_16:2 + 16:1_16:1	14:0_18:2 + 16:1_16:1	14:0_18:2 + 16:0_16:2 + 16:1_16:1	14:0_18:2 + 16:0_16:2 + 16:1_16:1	-	-	-	-
PI 32:3	15.59	C41H73O13P	[M-H]-	804.478	803.471	241.0112; 152.9953; 78.9585	277.2174; 227.2016	-	14:0_18:3	-	-	-	-	-	-
PI 33:1_1	17.294	C42H79O13P	[M-H]-	822.527	821.519	241.0112; 152.9953; 78.9585	281.2481; 267.2328; 255.2333; 241.2173	15:0_18:1 + 16:0_17:1	15:0_18:1	-	15:0_18:1 + 16:0_17:1	-	-	15:0_18:1	-
PI 33:1_2	17.52	C42H79O13P	[M-H]-	822.524	821.517	241.0112; 152.9953; 78.9585	269.2481; 253.2172	-	-	-	-	-	-	16:1_17:0	-
PI 34:1	17.874	C43H81O13P	[M-H]-	836.539	835.532	241.0112; 152.9953; 78.9585	281.2481; 255.2333	16:0_18:1	16:0_18:1	16:0_18:1	16:0_18:1	16:0_18:1	16:0_18:1	16:0_18:1	16:0_18:1
PI 34:2	17.359	C43H79O13P	[M-H]-	834.523	833.516	241.0112; 152.9953; 78.9585	279.2319; 255.2333	16:0_18:2	16:0_18:2	16:0_18:2	16:0_18:2	16:0_18:2	-	-	16:0_18:2
PI 34:3	16.684	C43H77O13P	[M-H]-	832.509	831.502	241.0112; 152.9953; 78.9585	279.2319; 277.2174; 255.2333; 253.2172	16:0_18:3 + 16:1_18:2	16:0_18:3	16:0_18:3 + 16:1_18:2	16:0_18:3	16:0_18:3	-	-	-
PI 34:4	16.187	C43H75O13P	[M-H]-	830.498	829.491	241.0112; 152.9953; 78.9585	303.2329; 277.2174; 275.2018; 255.2333; 253.2172; 227.2016	16:0_18:4 + 14:0_20:4	16:0_18:4 + 14:0_20:4	-	16:0_18:4 + 14:0_20:4	16:0_18:4 + 16:1_18:3	-	-	-
PI 35:1	18.462	C44H83O13P	[M-H]-	850.554	849.547	241.0112; 152.9953; 78.9585	295.2640; 281.2481; 269.2481; 255.2333	17:0_18:1 + 16:0_19:1	17:0_18:1 + 16:0_19:1	17:0_18:1 + 16:0_19:1	17:0_18:1 + 16:0_19:1	-	-	17:0_18:1	-
PI 36:1	18.932	C45H85O13P	[M-H]-	864.569	863.562	241.0112; 152.9953; 78.9585	309.2808; 283.2643; 281.2481; 255.2333	18:0_18:1 + 16:0_20:1	18:0_18:1	-	18:0_18:1	-	-	-	16:0_20:1 + 18:0_18:1
PI 36:2	18.243	C45H83O13P	[M-H]-	862.556	861.549	241.0112; 152.9953; 78.9585	307.2642; 283.2643; 281.2481; 279.2319; 255.2333	18:1/18:1 + 16:0_20:2	18:1/18:1 + 16:0_20:2	18:1/18:1 + 18:0_18:2	18:1/18:1 + 16:0_20:2	18:1/18:1	-	-	16:0_20:2 + 18:1/18:1
PI 36:3	17.65	C45H81O13P	[M-H]-	860.538	859.531	241.0112; 152.9953; 78.9585	305.2479; 281.2481; 279.2319; 255.2333	18:1_18:2 + 16:0_20:3	18:1_18:2 + 16:0_20:3	-	-	-	-	-	16:0_20:3 + 18:1_18:2
PI 36:4_1	17.343	C45H79O13P	[M-H]-	858.526	857.518	241.0112; 152.9953; 78.9585	303.2329; 255.2333	-	16:0_20:4	-	16:0_20:4	16:0_20:4	-	-	16:0_20:4
PI 36:4_2	16.876	C45H79O13P	[M-H]-	858.524	857.517	241.0112; 152.9953; 78.9585	281.2481; 279.2319; 277.2174	18:2/18:2 + 18:1_18:3	-	18:2/18:2 + 18:1_18:3	-	-	-	-	-
PI 36:5_1	16.702	C45H77O13P	[M-H]-	856.51	855.503	241.0112; 152.9953; 78.9585	301.2163; 255.2333	16:0_20:5	-	-	16:0_20:5	-	-	16:0_20:5	16:0_20:5
PI 36:5_2	16.09	C45H77O13P	[M-H]-	856.51	855.503	241.0112; 152.9953; 78.9585	279.2319; 277.2174	18:2_18:3	-	18:2_18:3	-	-	-	-	-
PI 36:6	15.573	C45H75O13P	[M-H]-	854.494	853.487	241.0112; 152.9953; 78.9585	277.217	-	-	18:3/18:3	-	-	-	-	-
PI 36:7	15.069	C45H73O13P	[M-H]-	852.476	851.469	241.0112; 152.9953; 78.9585	277.2174; 275.2018	-	-	18:3_18:4	-	-	-	-	-
PI 38:2	19.122	C47H87O13P	[M-H]-	890.59	889.583	241.0112; 152.9953; 78.9585	309.2808; 281.2481	-	-	-	-	-	-	-	18:1_20:1
PI 38:3	18.585	C47H85O13P	[M-H]-	888.573	887.565	241.0112; 152.9953; 78.9585	311.2951; 309.2808; 305.2479; 283.2643; 279.2319; 277.2174	-	-	-	18:3_20:0 + 18:0_20:3	-	-	-	18:2_20:1
PI 38:4	18.418	C47H83O13P	[M-H]-	886.557	885.549	241.0112; 152.9953; 78.9585	303.2329; 283.2643	-	-	18:0_20:4	-	18:0_20:4	-	-	-
PI 38:5	17.667	C47H81O13P	[M-H]-	884.544	883.536	241.0112; 152.9953; 78.9585	303.2329; 281.2481	-	-	-	-	-	-	-	18:1_20:4
PI 38:6	16.953	C47H79O13P	[M-H]-	882.526	881.518	241.0112; 152.9953; 78.9585	303.2329; 301.2163; 283.2643; 281.2481	-	-	-	-	-	-	-	18:1_20:5 + 18:2_20:4
PI 38:7	16.216	C47H77O13P	[M-H]-	880.51	879.503	241.0112; 152.9953; 78.9585	303.2329; 301.2163; 279.2319; 277.2174	18:2_20:5 + 18:3_20:4	-	-	-	-	-	-	18:2_20:5
PI 38:9	15.052	C47H73O13P	[M-H]-	876.48	875.472	241.0112; 152.9953; 78.9585	301.2163; 275.2018	18:4_20:5	-	-	-	-	-	-	-
PI 40:10	15.704	C49H75O13P	[M-H]-	902.494	901.486	241.0112; 152.9953; 78.9585	301.216	-	-	-	-	-	-	20:5/20:5	20:5/20:5
PI 40:4	19.19	C49H87O13P	[M-H]-	916.603	915.595	241.0112; 152.9953; 78.9585	311.2951; 303.2329	-	-	20:0_20:4	-	-	-	-	-
PI 40:5	18.598	C49H85O13P	[M-H]-	912.573	911.566	241.0112; 152.9953; 78.9585	309.2808; 303.2329	-	-	-	-	-	-	-	20:1_20:4
PI 40:7	17.315	C49H81O13P	[M-H]-	908.54	907.533	241.0112; 152.9953; 78.9585	305.2479; 303.2329	-	-	-	-	-	-	-	20:3_20:4
PI 40:8	16.695	C49H79O13P	[M-H]-	906.524	905.517	241.0112; 152.9953; 78.9585	303.233	-	-	-	20:4/20:4	-	-	-	20:4/20:4
PI 40:9	16.237	C49H77O13P	[M-H]-	904.51	903.503	241.0112; 152.9953; 78.9585	303.2329; 301.2163	20:4_20:5	-	-	-	-	-	-	20:4_20:5
PI O-36:1	19.382	C45H87O12P	[M-H]-	850.59	849.583	241.0112; 152.9953; 78.9585	283.2643; 281.2481	O-18:0_18:1	-	-	-	O-18:0_18:1	O-18:0_18:1 + P-18:0_18:0	O-18:0_18:1	O-18:0_18:1 + P-18:0_18:0
PI P-36:1	18.749	C45H85O12P	[M-H]-	848.574	847.566	241.0112; 152.9953; 78.9585	281.2481; 269.2481	P-19:1_17:0	-	-	-	-	P-18:0_18:1	-	P-18:0_18:1

## Sheet: Table S3
Table S3. Identification data of the GL (sum compositions) annotated in the 8 analyzed seaweed samples, including RT, molecular formula, adduct, molecular weight, experimental m/z, diagnostic product ions, and associated molecular lipids in the analyzed seaweed species
								Molecular lipids in algae species
Sum composition	RT	Molecular Formula	Adduct	Molecular weight	Experimental m/z	Head group product ions	FA chain product ions	Kombu	Saccharina	Spaghetti Algae	Wakame	Sea Lettuce	Carraghen	Dulse	Nori
SQMG 14:0_1	6.828	C23H44O11S	[M-H]-	528.259	527.252	299.0441; 225.0074; 164.9863; 80.9647	227.202	14:0	14:0	14:0	14:0	14:0	14:0	14:0	14:0
SQMG 14:0_2	7.01	C23H44O11S	[M-H]-	528.26	527.252	299.0441; 225.0074; 164.9863; 80.9647	227.202	14:0	14:0	14:0	14:0	14:0	14:0	14:0	14:0
SQMG 15:0	7.65	C24H46O11S	[M-H]-	542.276	541.268	299.0441; 225.0074; 164.9863; 80.9647	241.217	15:0	15:0	15:0	-	15:0	15:0	15:0	15:0
SQMG 16:1_2	7.423	C25H46O11S	[M-H]-	554.276	553.268	299.0441; 225.0074; 164.9863; 80.9647	253.217	16:1	16:1	16:1	16:1	16:1	16:1	16:1	16:1
SQMG 16:1_1	7.237	C25H46O11S	[M-H]-	554.276	553.268	299.0441; 225.0074; 164.9863; 80.9647	253.217	16:1	16:1	16:1	-	16:1	16:1	16:1	16:1
SQMG 16:0_2	8.326	C25H48O11S	[M-H]-	556.291	555.283	299.0441; 225.0074; 164.9863; 80.9647	255.233	16:0	16:0	16:0	16:0	16:0	16:0	16:0	16:0
SQMG 16:0_1	8.092	C25H48O11S	[M-H]-	556.291	555.283	299.0441; 225.0074; 164.9863; 80.9647	255.233	16:0	16:0	16:0	16:0	16:0	16:0	16:0	16:0
SQMG 17:0	9.115	C26H50O11S	[M-H]-	570.307	569.3	299.0441; 225.0074; 164.9863; 80.9647	269.248	17:0	17:0	17:0	-	-	17:0	-	-
SQMG 18:4_1	6.521	C27H44O11S	[M-H]-	576.258	575.251	299.0441; 225.0074; 164.9863; 80.9647	275.202	18:4	18:4	18:4	18:4	18:4	-	-	-
SQMG 18:4_2	6.678	C27H44O11S	[M-H]-	576.259	575.252	299.0441; 225.0074; 164.9863; 80.9647	275.202	18:4	18:4	18:4	18:4	18:4	-	-	-
SQMG 18:3_1	7.035	C27H46O11S	[M-H]-	578.275	577.268	299.0441; 225.0074; 164.9863; 80.9647	277.217	18:3	18:3	18:3	18:3	18:3	-	-	-
SQMG 18:3_2	7.206	C27H46O11S	[M-H]-	578.275	577.268	299.0441; 225.0074; 164.9863; 80.9647	277.217	18:3	18:3	18:3	18:3	18:3	-	-	-
SQMG 18:2_2	7.92	C27H48O11S	[M-H]-	580.291	579.284	299.0441; 225.0074; 164.9863; 80.9647	279.233	18:2	18:2	18:2	18:2	18:2	-	-	18:2
SQMG 18:2_1	7.725	C27H48O11S	[M-H]-	580.291	579.284	299.0441; 225.0074; 164.9863; 80.9647	279.233	18:2	18:2	18:2	18:2	18:2	-	-	18:2
SQMG 18:1_1	8.599	C27H50O11S	[M-H]-	582.306	581.299	299.0441; 225.0074; 164.9863; 80.9647	281.248	18:1	18:1	18:1	18:1	18:1	-	18:1	18:1
SQMG 18:1_2	8.815	C27H50O11S	[M-H]-	582.307	581.299	299.0441; 225.0074; 164.9863; 80.9647	281.248	18:1	18:1	18:1	18:1	18:1	18:1	18:1	18:1
SQMG 18:0_2	9.953	C27H52O11S	[M-H]-	584.323	583.315	299.0441; 225.0074; 164.9863; 80.9647	283.264	-	18:0	18:0	-	18:0	18:0	18:0	18:0
SQMG 18:0_1	9.67	C27H52O11S	[M-H]-	584.323	583.316	299.0441; 225.0074; 164.9863; 80.9647	283.264	-	-	-	-	-	18:0	-	-
SQMG 20:5_2	7.238	C29H46O11S	[M-H]-	602.276	601.268	299.0441; 225.0074; 164.9863; 80.9647	301.217	20:5	20:5	20:5	20:5	-	-	20:5	20:5
SQMG 20:5_1	7.084	C29H46O11S	[M-H]-	602.276	601.269	299.0441; 225.0074; 164.9863; 80.9647	301.217	20:5	-	20:5	20:5	-	-	20:5	20:5
SQMG 20:4_1	7.75	C29H48O11S	[M-H]-	604.291	603.284	299.0441; 225.0074; 164.9863; 80.9647	303.233	20:4	20:4	20:4	20:4	20:4	-	-	20:4
SQMG 20:4_2	7.946	C29H48O11S	[M-H]-	604.291	603.284	299.0441; 225.0074; 164.9863; 80.9647	303.233	20:4	20:4	20:4	20:4	-	-	-	20:4
SQMG 20:3_1	8.201	C29H50O11S	[M-H]-	606.307	605.3	299.0441; 225.0074; 164.9863; 80.9647	305.248	-	-	20:3	20:3	-	-	-	-
SQMG 20:3_2	8.473	C29H50O11S	[M-H]-	606.307	605.3	299.0441; 225.0074; 164.9863; 80.9647	305.248	20:3	20:3	20:3	20:3	-	-	-	20:3
SQMG 20:2	9.318	C29H52O11S	[M-H]-	608.323	607.316	299.0441; 225.0074; 164.9863; 80.9647	307.265	-	-	20:2	-	-	-	-	20:2
SQMG 20:1	10.357	C29H54O11S	[M-H]-	610.338	609.331	299.0441; 225.0074; 164.9863; 80.9647	309.28	-	-	-	-	-	-	20:1	20:1
SQMG 20:0	11.661	C29H56O11S	[M-H]-	612.354	611.347	299.0441; 225.0074; 164.9863; 80.9647	311.3	-	-	20:0	-	-	-	-	-
SQMG 22:1	11.965	C31H58O11S	[M-H]-	638.369	637.362	299.0441; 225.0074; 164.9863; 80.9647	337.31	-	-	-	-	-	-	22:1	-
SQMG 22:0	13.319	C31H60O11S	[M-H]-	640.386	639.378	299.0441; 225.0074; 164.9863; 80.9647	339.326	-	-	22:0	-	-	-	-	-
SQMG 24:1	13.518	C33H62O11S	[M-H]-	666.4	665.393	299.0441; 225.0074; 164.9863; 80.9647	365.341	-	-	-	-	-	-	24:1	-
SQMG 24:0_1	14.6	C33H64O11S	[M-H]-	668.417	667.41	299.0441; 225.0074; 164.9863; 80.9647	367.358	-	-	24:0	-	-	-	-	-
SQMG 24:0_2	14.834	C33H64O11S	[M-H]-	668.417	667.41	299.0441; 225.0074; 164.9863; 80.9647	367.358	-	24:0	24:0	-	-	-	24:0	-
SQDG 28:0	15.239	C37H70O12S	[M-H]-	738.458	737.45	225.0074; 164.9863; 80.9647	255.2329; 227.2015; 199.1691	14:0/14:0	14:0/14:0	14:0/14:0	14:0/14:0	14:0/14:0 + 12:0_16:0	14:0/14:0 + 12:0_16:0	14:0/14:0	14:0/14:0 + 12:0_16:0
SQDG 29:0	15.861	C38H72O12S	[M-H]-	752.474	751.467	225.0074; 164.9863; 80.9647	241.2172; 227.2015	14:0_15:0	14:0_15:0	14:0_15:0	-	14:0_15:0	14:0_15:0	14:0_15:0	-
SQDG 30:1_1	15.657	C39H72O12S	[M-H]-	764.474	763.466	225.0074; 164.9863; 80.9647	253.2173; 227.2015	14:0_16:1	14:0_16:1	14:0_16:1	14:0_16:1	14:0_16:1	14:0_16:1	14:0_16:1	14:0_16:1
SQDG 30:1_2	16.036	C39H72O12S	[M-H]-	764.474	763.467	225.0074; 164.9863; 80.9647	255.2329; 225.1857	-	-	-	-	-	14:1_16:0	-	-
SQDG 30:0	16.154	C39H74O12S	[M-H]-	766.49	765.482	225.0074; 164.9863; 80.9647	255.2329; 227.2015	14:0_16:0	14:0_16:0	14:0_16:0	14:0_16:0	14:0_16:0	14:0_16:0	14:0_16:0	14:0_16:0
SQDG 31:1	16.208	C40H74O12S	[M-H]-	778.49	777.483	225.0074; 164.9863; 80.9647	267.2330; 253.2173; 241.2172; 227.2015	15:0_16:1	15:0_16:1	15:0_16:1	15:0_16:1	15:0_16:1	-	14:0_17:1	-
SQDG 31:0	16.903	C40H76O12S	[M-H]-	780.505	779.498	225.0074; 164.9863; 80.9647	269.2484; 255.2329; 241.2172; 227.2015	15:0_16:0	15:0_16:0	15:0_16:0	15:0_16:0	15:0_16:0	15:0_16:0	14:0_17:0	15:0_16:0
SQDG 32:4_1	14.813	C41H70O12S	[M-H]-	786.455	785.448	225.0074; 164.9863; 80.9647	275.2015; 227.2015	14:0_18:4	14:0_18:4	14:0_18:4	14:0_18:4	14:0_18:4	-	14:0_18:4	-
SQDG 32:4_2	15.179	C41H70O12S	[M-H]-	786.458	785.45	225.0074; 164.9863; 80.9647	255.2329; 247.1697	-	-	-	-	16:0_16:4	-	-	-
SQDG 32:3	15.343	C41H72O12S	[M-H]-	788.474	787.467	225.0074; 164.9863; 80.9647	277.2172; 255.2329; 249.1865; 227.2015	14:0_18:3	14:0_18:3	14:0_18:3	14:0_18:3	16:0_16:3	-	14:0_18:3	-
SQDG 32:2	16.009	C41H74O12S	[M-H]-	790.49	789.482	225.0074; 164.9863; 80.9647	279.2333; 255.2329; 253.2173; 251.1995; 227.2015	14:0_18:2	14:0_18:2	14:0_18:2	14:0_18:2	16:0_16:2 + 16:1/16:1	16:0_16:2	14:0_18:2 + 16:0_16:2	16:0_16:2 + 16:1/16:1
SQDG 32:1	16.704	C41H76O12S	[M-H]-	792.505	791.497	225.0074; 164.9863; 80.9647	281.2481; 255.2329; 253.2173; 227.2015	16:0_16:1	16:0_16:1	16:0_16:1	16:0_16:1	16:0_16:1	16:0_16:1	14:0_18:1 + 16:0_16:1	16:0_16:1
SQDG 32:0	17.433	C41H78O12S	[M-H]-	794.52	793.513	225.0074; 164.9863; 80.9647	255.233	16:0/16:0	16:0/16:0	16:0/16:0	16:0/16:0	16:0/16:0	16:0/16:0	16:0/16:0	16:0/16:0
SQDG 33:4	14.954	C42H72O12S	[M-H]-	800.471	799.464	225.0074; 164.9863; 80.9647	275.2015; 241.2172	-	-	-	15:0_18:4	-	-	-	-
SQDG 33:3	15.896	C42H74O12S	[M-H]-	802.49	801.483	225.0074; 164.9863; 80.9647	277.2172; 263.2016; 255.2329; 241.2172	15:0_18:3	15:0_18:3	15:0_18:3 + 16:0_17:3	15:0_18:3	-	-	-	-
SQDG 33:2	16.579	C42H72O12S	[M-H]-	804.505	803.498	225.0074; 164.9863; 80.9647	279.2333; 265.2172; 255.2329; 241.2172	15:0_18:2 + 16:0_17:2	15:0_18:2	15:0_18:2 + 16:0_17:2	15:0_18:2	-	-	-	-
SQDG 33:1	17.279	C42H78O12S	[M-H]-	806.52	805.513	225.0074; 164.9863; 80.9647	281.2481; 267.2330; 255.2329; 241.2172	16:0_17:1	15:0_18:1	16:0_17:1	15:0_18:1	16:0_17:1	16:0_17:1	-	16:0_17:1
SQDG 33:0	17.992	C42H80O12S	[M-H]-	808.537	807.53	225.0074; 164.9863; 80.9647	269.2484; 255.2329	16:0_17:0	-	16:0_17:0	-	16:0_17:0	16:0_17:0	-	16:0_17:0
SQDG 34:5	15.346	C43H72O12S	[M-H]-	812.473	811.465	225.0074; 164.9863; 80.9647	301.2173; 275.2015; 253.2173; 227.2015	16:1_18:4	14:0_20:5	16:1_18:4	-	-	-	14:0_20:5	14:0_20:5
SQDG 34:4	15.961	C43H74O12S	[M-H]-	814.489	813.482	225.0074; 164.9863; 80.9647	277.2172; 275.2015; 255.2329; 253.2173	16:0_18:4	16:0_18:4	16:0_18:4 + 16:1_18:3	16:0_18:4	16:0_18:4	-	16:0_18:4	16:0_18:4
SQDG 34:3	16.426	C43H76O12S	[M-H]-	816.504	815.497	225.0074; 164.9863; 80.9647	277.2172; 255.2329	16:0_18:3	16:0_18:3	16:0_18:3	16:0_18:3	16:0_18:3	16:0_18:3	16:0_18:3	16:0_18:3
SQDG 34:2	16.959	C43H78O12S	[M-H]-	818.521	817.514	225.0074; 164.9863; 80.9647	279.2333; 255.2329	16:0_18:2	16:0_18:2	16:0_18:2	16:0_18:2	16:0_18:2	16:0_18:2	16:0_18:2	16:0_18:2
SQDG 34:1	17.761	C43H80O12S	[M-H]-	820.535	819.527	225.0074; 164.9863; 80.9647	281.2481; 255.2329	16:0_18:1	16:0_18:1	16:0_18:1	16:0_18:1	16:0_18:1	16:0_18:1	16:0_18:1	16:0_18:1
SQDG 34:0	18.46	C43H82O12S	[M-H]-	822.552	821.545	225.0074; 164.9863; 80.9647	283.2643; 255.2329	16:0_18:0	16:0_18:0	16:0_18:0	16:0_18:0	16:0_18:0	16:0_18:0	-	16:0_18:0
SQDG 35:5	15.936	C44H74O12S	[M-H]-	826.49	825.483	225.0074; 164.9863; 80.9647	301.2173; 241.2172	15:0_20:5	-	15:0_20:5	15:0_20:5	-	-	15:0_20:5	15:0_20:5
SQDG 35:4	16.578	C44H76O12S	[M-H]-	828.507	827.499	225.0074; 164.9863; 80.9647	303.2331; 289.2174; 255.2329; 241.2172	15:0_20:4	-	15:0_20:4 + 16:0_19:4	-	-	-	-	15:0_20:4
SQDG 35:3	16.848	C44H78O12S	[M-H]-	830.521	829.514	225.0074; 164.9863; 80.9647	305.2481; 291.2330; 277.2172; 269.2484; 255.2329; 241.2172	15:0_20:3	-	16:0_19:3 + 17:0_18:3	17:0_18:3	-	-	-	-
SQDG 35:2	17.667	C44H80O12S	[M-H]-	832.536	831.529	225.0074; 164.9863; 80.9647	281.2481; 293.2487; 279.2333; 269.2484; 267.2330; 255.2329	16:0_19:2 + 17:0_18:2	-	16:0_19:2 + 17:0_18:2	-	-	-	17:1_18:1	17:0_18:2 + 17:1_18:1
SQDG 36:8	14.321	C45H70O12S	[M-H]-	834.456	833.449	225.0074; 164.9863; 80.9647	275.202	18:4/18:4	-	18:4/18:4	18:4/18:4	-	-	-	-
SQDG 35:1	18.252	C44H82O12S	[M-H]-	834.552	833.545	225.0074; 164.9863; 80.9647	295.2628; 281.2481; 269.2484; 255.2329	16:0_19:1 + 17:0_18:1	17:0_18:1	16:0_19:1 + 17:0_18:1	-	-	-	17:0_18:1	17:0_18:1
SQDG 36:7	14.899	C45H72O12S	[M-H]-	836.474	835.467	225.0074; 164.9863; 80.9647	277.2172; 275.2015	18:3_18:4	18:3_18:4	18:3_18:4	18:3_18:4	-	-	-	-
SQDG 36:6	15.433	C45H74O12S	[M-H]-	838.489	837.481	225.0074; 164.9863; 80.9647	301.2173; 277.2172; 253.2173	18:3/18:3	18:3/18:3	18:3/18:3	18:3/18:3	-	-	16:1_20:5	16:1_20:5
SQDG 36:5_2	16.451	C45H76O12S	[M-H]-	840.504	839.497	225.0074; 164.9863; 80.9647	301.2173; 255.2329	16:0_20:5	16:0_20:5	16:0_20:5	16:0_20:5	16:0_20:5	-	16:0_20:5	16:0_20:5
SQDG 36:5_1	16.088	C45H76O12S	[M-H]-	840.504	839.497	225.0074; 164.9863; 80.9647	279.2333; 277.2172	18:2_18:3	18:2_18:3	18:2_18:3	18:2_18:3	-	-	-	-
SQDG 36:4_1	16.682	C45H78O12S	[M-H]-	842.518	841.51	225.0074; 164.9863; 80.9647	279.233	-	-	18:2/18:2	-	-	-	-	-
SQDG 36:4_2	17.055	C45H78O12S	[M-H]-	842.521	841.513	225.0074; 164.9863; 80.9647	303.2331; 255.2329	16:0_20:4	16:0_20:4	16:0_20:4	16:0_20:4	16:0_20:4	-	16:0_20:4	16:0_20:4
SQDG 36:3	17.372	C45H80O12S	[M-H]-	844.537	843.529	225.0074; 164.9863; 80.9647	305.2481; 255.2329	16:0_20:3	-	16:0_20:3	16:0_20:3	16:0_20:3	-	-	16:0_20:3
SQDG 36:2	18.036	C45H82O12S	[M-H]-	846.552	845.545	225.0074; 164.9863; 80.9647	307.2647; 281.2481; 255.2329	16:0_20:2	18:1/18:1	16:0_20:2 + 18:1/18:1	-	18:1/18:1	18:1/18:1	18:1/18:1	18:1/18:1
SQDG 36:1	18.688	C45H84O12S	[M-H]-	848.569	847.561	225.0074; 164.9863; 80.9647	309.2801; 283.2643; 281.2481; 255.2329	16:0_20:1 + 18:0_18:1	18:0_18:1	16:0_20:1	18:0_18:1	-	16:0_20:1 + 18:0_18:1	18:0_18:1	16:0_20:1
SQDG 36:0	19.375	C45H84O12S	[M-H]-	850.584	849.576	225.0074; 164.9863; 80.9647	339.3263; 311.2995; 283.2643; 255.2329	16:0_20:0	16:0_20:0	14:0_22:0 + 16:0_20:0	16:0_20:0	-	18:0/18:0	-	-
SQDG 37:5	16.953	C46H78O12S	[M-H]-	854.52	853.513	225.0074; 164.9863; 80.9647	301.2173; 269.2484	-	-	-	-	-	-	-	17:0_20:5
SQDG 37:4	17.669	C46H80O12S	[M-H]-	856.537	855.53	225.0074; 164.9863; 80.9647	303.2331; 269.2484	-	-	-	-	-	-	17:0_20:4	17:0_20:4
SQDG 38:9	14.897	C47H72O12S	[M-H]-	860.473	859.465	225.0074; 164.9863; 80.9647	301.2173; 275.2015	18:4_20:5	18:4_20:5	18:4_20:5	18:4_20:5	-	-	18:4_20:5	-
SQDG 38:8	15.586	C47H72O12S	[M-H]-	862.489	861.482	225.0074; 164.9863; 80.9647	303.2331; 301.2173; 277.2172; 275.2015	18:3_20:5 + 18:4_20:4	18:3_20:5 + 18:4_20:4	18:3_20:5 + 18:4_20:4	18:4_20:4	-	-	-	-
SQDG 37:1	19.035	C46H86O12S	[M-H]-	862.583	861.575	225.0074; 164.9863; 80.9647	295.2628; 283.2643	-	-	-	-	-	-	18:0_19:1	-
SQDG 38:7	16.099	C47H76O12S	[M-H]-	864.506	863.499	225.0074; 164.9863; 80.9647	303.2331; 301.2173; 279.2333; 277.2172	18:3_20:4	18:2_20:5 + 18:3_20:4	18:2_20:5 + 18:3_20:4	18:2_20:5 + 18:3_20:4	-	-	-	18:2_20:5
SQDG 38:6_1	16.284	C47H78O12S	[M-H]-	866.518	865.511	225.0074; 164.9863; 80.9647	305.2481; 277.2172	-	-	-	18:3_20:3	-	-	-	-
SQDG 38:6_2	16.726	C47H78O12S	[M-H]-	866.523	865.516	225.0074; 164.9863; 80.9647	303.2331; 279.2333	-	-	-	-	-	-	-	18:2_20:4
SQDG 38:5_1	17.206	C47H80O12S	[M-H]-	868.536	867.529	225.0074; 164.9863; 80.9647	329.2477; 305.2481; 303.2331; 283.2643; 281.2481; 255.2329	-	-	-	18:1_20:4	16:0_22:5	-	-	18:2_20:3
SQDG 38:5_2	17.605	C47H80O12S	[M-H]-	868.537	867.529	225.0074; 164.9863; 80.9647	301.2173; 283.2643	-	-	-	-	-	-	-	18:0_20:5
SQDG 38:4	18.172	C47H82O12S	[M-H]-	870.552	869.545	225.0074; 164.9863; 80.9647	305.2481; 303.2331; 283.2643; 281.2481	-	-	-	18:1_20:3	-	-	-	18:0_20:4
SQDG 38:3	18.374	C47H84O12S	[M-H]-	872.569	871.561	225.0074; 164.9863; 80.9647	311.2995; 309.2801; 307.2647; 281.2481; 279.2333; 277.2172	-	-	18:1_20:2	18:3_20:0	-	-	-	18:1_20:2 + 18:2_20:1
SQDG 38:2	18.835	C47H86O12S	[M-H]-	874.585	873.577	225.0074; 164.9863; 80.9647	309.2801; 281.2481	-	-	18:1_20:1	-	-	-	-	18:1_20:1
SQDG 38:1	19.436	C47H88O12S	[M-H]-	876.599	875.592	225.0074; 164.9863; 80.9647	365.3413; 339.3263; 337.3096; 255.2329; 253.2173; 227.2015	16:0_22:1	-	16:0_22:1 + 16:1_22:0	16:0_22:1	-	-	14:0_24:1	-
SQDG 38:0	20.047	C47H90O12S	[M-H]-	878.615	877.607	225.0074; 164.9863; 80.9647	367.3580; 339.3263; 255.2329; 227.2015	16:0_22:0	16:0_22:0	16:0_22:0	16:0_22:0	-	-	14:0_24:0	-
SQDG 40:10	15.418	C49H74O12S	[M-H]-	886.49	885.482	225.0074; 164.9863; 80.9647	301.217	-	-	-	-	-	-	20:5/20:5	20:5/20:5
SQDG 40:9	16.085	C49H76O12S	[M-H]-	888.506	887.498	225.0074; 164.9863; 80.9647	303.2331; 301.2173	-	20:4_20:5	-	20:4_20:5	-	-	-	20:4_20:5
SQDG 40:8	16.712	C49H78O12S	[M-H]-	890.521	889.514	225.0074; 164.9863; 80.9647	305.2481; 303.2331; 301.2173	-	-	-	20:3_20:5 + 20:4/20:4	-	-	-	20:4/20:4
SQDG 39:0	20.427	C48H92O12S	[M-H]-	892.631	891.623	225.0074; 164.9863; 80.9647	353.3428; 255.2329	-	-	16:0_23:0	-	-	-	-	-
SQDG 40:7	17.751	C49H82O12S	[M-H]-	894.552	893.545	225.0074; 164.9863; 80.9647	307.2647; 303.2331	-	-	-	-	-	-	-	20:2_20:4
SQDG 40:6	17.589	C49H82O12S	[M-H]-	894.552	893.545	225.0074; 164.9863; 80.9647	305.248	-	-	-	-	-	-	-	20:3/20:3
SQDG 40:5	18.124	C49H84O12S	[M-H]-	896.568	895.561	225.0074; 164.9863; 80.9647	307.2647; 305.2481	-	-	-	-	-	-	-	20:2_20:3
SQDG 40:4	18.728	C49H86O12S	[M-H]-	898.583	897.576	225.0074; 164.9863; 80.9647	309.2801; 305.2481	-	-	-	-	-	-	-	20:1_20:3
SQDG 40:1	20.287	C49H92O12S	[M-H]-	904.63	903.623	225.0074; 164.9863; 80.9647	393.3735; 367.3580; 365.3413; 255.2329; 253.2173; 227.2015	16:0_24:1	16:0_24:1	16:0_24:1 + 16:1_24:0	16:0_24:1	-	-	14:0_26:1 + 16:0_24:1	-
SQDG 40:0	20.773	C49H94O12S	[M-H]-	906.645	905.638	225.0074; 164.9863; 80.9647	395.3886; 367.3580; 255.2329; 227.2015	16:0_24:0	16:0_24:0	16:0_24:0	16:0_24:0	-	-	14:0_26:0 + 16:0_24:0	-
SQDG 42:1	20.963	C51H96O12S	[M-H]-	932.661	931.654	225.0074; 164.9863; 80.9647	393.3735; 367.3580; 281.2481; 255.2329	16:0_26:1	16:0_26:1	16:0_26:1 + 18:1_24:0	16:0_26:1	-	-	-	-
SQDG 42:0	21.422	C51H98O12S	[M-H]-	934.676	933.669	225.0074; 164.9863; 80.9647	395.3886; 255.2329	16:0_26:0	16:0_26:0	16:0_26:0	16:0_26:0	-	-	-	-
MGMG 16:1	8.533	C25H46O9	[M-H]-	490.314	489.307	101.0241; 89.0241	253.217	16:1	16:1	16:1	-	16:1	-	-	-
MGMG 16:0	9.656	C25H48O9	[M-H]-	492.329	491.322	101.0241; 89.0241	255.233	16:0	16:0	16:0	16:0	16:0	16:0	16:0	16:0
MGMG 18:4_1	7.32	C27H44O9	[M-H]-	512.297	511.29	101.0241; 89.0241	275.202	18:4	18:4	18:4	18:4	18:4	-	-	-
MGMG 18:4_2	7.555	C27H44O9	[M-H]-	512.298	511.29	101.0241; 89.0241	275.202	18:4	18:4	18:4	18:4	18:4	-	-	-
MGMG 18:3	8.261	C27H46O9	[M-H]-	514.313	513.306	101.0241; 89.0241	277.217	18:3	-	18:3	18:3	18:3	-	-	18:3
MGMG 18:2_2	9.153	C27H48O9	[M-H]-	516.329	515.322	101.0241; 89.0241	279.233	18:2	18:2	18:2	18:2	18:2	-	-	18:2
MGMG 18:2_1	8.88	C27H48O9	[M-H]-	516.33	515.322	101.0241; 89.0241	279.233	18:2	18:2	18:2	18:2	18:2	-	-	18:2
MGMG 18:1	10.238	C27H50O9	[M-H]-	518.345	517.338	101.0241; 89.0241	281.248	18:1	18:1	18:1	18:1	18:1	18:1	18:1	18:1
MGMG 18:0	11.491	C27H52O9	[M-H]-	520.361	519.354	101.0241; 89.0241	283.264	-	-	-	-	-	18:0	-	18:0
MGMG 20:5	8.268	C29H46O9	[M-H]-	538.314	537.307	101.0241; 89.0241	301.217	20:5	-	20:5	20:5	-	-	20:5	20:5
MGMG 20:4	9.148	C29H48O9	[M-H]-	540.33	539.322	101.0241; 89.0241	303.233	20:4	-	20:4	20:4	-	-	20:4	20:4
MGMG 20:3	9.766	C29H50O9	[M-H]-	542.345	541.338	101.0241; 89.0241	305.249	-	-	-	-	-	-	-	20:3
MGMG 20:2	10.786	C29H52O9	[M-H]-	544.361	543.354	101.0241; 89.0241	307.264	-	-	-	-	-	-	-	20:2
MGMG 20:1	11.931	C29H54O9	[M-H]-	546.377	545.37	101.0241; 89.0241	309.28	-	-	-	-	-	-	-	20:1
DGMG 14:0_1	7.213	C29H54O14	[M-H]-	626.349	625.342	179.0566; 125.0243; 119.0243; 113.0243; 101.0241; 89.0241	227.202	14:0	-	14:0	-	14:0	14:0	14:0	14:0
DGMG 14:0_2	7.5	C29H54O14	[M-H]-	626.351	625.343	179.0566; 125.0243; 119.0243; 113.0243; 101.0241; 89.0241	227.202	14:0	-	14:0	-	14:0	14:0	14:0	14:0
DGMG 16:1	7.969	C31H56O14	[M-H]-	652.367	651.359	179.0566; 125.0243; 119.0243; 113.0243; 101.0241; 89.0241	253.217	16:1	16:1	16:1	-	16:1	16:1	-	16:1
DGMG 16:0_2	9.021	C31H58O14	[M-H]-	654.382	653.375	179.0566; 125.0243; 119.0243; 113.0243; 101.0241; 89.0241	255.233	16:0	16:0	16:0	16:0	16:0	16:0	16:0	16:0
DGMG 16:0_1	8.697	C31H58O14	[M-H]-	654.382	653.375	179.0566; 125.0243; 119.0243; 113.0243; 101.0241; 89.0241	255.233	16:0	16:0	16:0	16:0	16:0	16:0	16:0	16:0
DGMG 18:4_1	6.879	C33H54O14	[M-H]-	674.35	673.343	179.0566; 125.0243; 119.0243; 113.0243; 101.0241; 89.0241	275.202	18:4	18:4	18:4	18:4	18:4	-	-	-
DGMG 18:4_2	7.104	C33H54O14	[M-H]-	674.351	673.344	179.0566; 125.0243; 119.0243; 113.0243; 101.0241; 89.0241	275.202	18:4	18:4	18:4	18:4	18:4	-	-	-
DGMG 18:3_1	7.728	C33H56O14	[M-H]-	676.367	675.36	179.0566; 125.0243; 119.0243; 113.0243; 101.0241; 89.0241	277.217	18:3	-	18:3	18:3	18:3	-	-	-
DGMG 18:3_2	7.469	C33H56O14	[M-H]-	676.367	675.36	179.0566; 125.0243; 119.0243; 113.0243; 101.0241; 89.0241	277.217	18:3	-	18:3	18:3	18:3	-	-	-
DGMG 18:2_1	8.265	C33H58O14	[M-H]-	678.383	677.375	179.0566; 125.0243; 119.0243; 113.0243; 101.0241; 89.0241	279.233	18:2	18:2	18:2	-	18:2	-	-	18:2
DGMG 18:2_2	8.552	C33H58O14	[M-H]-	678.383	677.375	179.0566; 125.0243; 119.0243; 113.0243; 101.0241; 89.0241	279.233	18:2	18:2	18:2	-	18:2	-	-	18:2
DGMG 18:1	9.577	C33H60O14	[M-H]-	680.398	679.391	179.0566; 125.0243; 119.0243; 113.0243; 101.0241; 89.0241	281.248	18:1	18:1	18:1	-	18:1	18:1	18:1	18:1
DGMG 18:0	10.79	C33H62O14	[M-H]-	682.414	681.407	179.0566; 125.0243; 119.0243; 113.0243; 101.0241; 89.0241	283.264	-	-	-	-	-	18:0	18:0	18:0
DGMG 20:5_2	7.737	C35H56O14	[M-H]-	700.366	699.359	179.0566; 125.0243; 119.0243; 113.0243; 101.0241; 89.0241	301.217	20:5	20:5	20:5	20:5	-	-	20:5	20:5
DGMG 20:5_1	7.508	C35H56O14	[M-H]-	700.367	699.359	179.0566; 125.0243; 119.0243; 113.0243; 101.0241; 89.0241	301.217	20:5	20:5	20:5	20:5	-	-	20:5	20:5
DGMG 20:4_1	8.287	C35H58O14	[M-H]-	702.382	701.375	179.0566; 125.0243; 119.0243; 113.0243; 101.0241; 89.0241	303.233	-	-	20:4	20:4	-	-	-	20:4
DGMG 20:4_2	8.547	C35H58O14	[M-H]-	702.382	701.375	179.0566; 125.0243; 119.0243; 113.0243; 101.0241; 89.0241	303.233	-	-	20:4	20:4	-	-	-	20:4
DGMG 20:3	9.194	C35H60O14	[M-H]-	704.398	703.391	179.0566; 125.0243; 119.0243; 113.0243; 101.0241; 89.0241	305.249	-	-	-	-	-	-	-	20:3
DGMG 20:2_1	9.766	C35H62O14	[M-H]-	706.414	705.407	179.0566; 125.0243; 119.0243; 113.0243; 101.0241; 89.0241	307.264	-	-	-	-	-	-	-	20:2
DGMG 20:2_2	10.116	C35H62O14	[M-H]-	706.414	705.407	179.0566; 125.0243; 119.0243; 113.0243; 101.0241; 89.0241	307.264	-	-	-	-	-	-	-	20:2
DGMG 20:1	11.234	C35H64O14	[M-H]-	708.43	707.422	179.0566; 125.0243; 119.0243; 113.0243; 101.0241; 89.0241	309.28	-	-	-	-	-	-	-	20:1
MGDG 32:3	17.124	C41H72O10	[M-H]-	724.51	723.502	101.0241; 89.0241	277.2172; 227.2017	-	-	-	14:0_18:3	-	-	-	-
MGDG 32:2	17.829	C41H74O10	[M-H]-	726.529	725.521	101.0241; 89.0241	279.2334; 227.2017	14:0_18:2	14:0_18:2	14:0_18:2	14:0_18:2	-	-	-	-
MGDG 32:0	18.757	C41H78O10	[M-H]-	730.559	729.552	101.0241; 89.0241	255.233	-	-	16:0/16:0	-	16:0/16:0	16:0/16:0	16:0/16:0	-
DGMG 22:1	12.877	C37H68O14	[M-H]-	736.462	735.455	179.0566; 125.0243; 119.0243; 113.0243; 101.0241; 89.0241	337.311	-	-	-	-	-	-	-	22:1
MGDG 34:5	17.087	C43H72O10	[M-H]-	748.511	747.504	101.0241; 89.0241	301.2171; 227.2017	-	-	-	14:0_20:5	-	-	14:0_20:5	-
MGDG 34:4	17.811	C43H74O10	[M-H]-	750.527	749.52	101.0241; 89.0241	303.2329; 275.2016; 255.2328; 227.2017	-	-	16:0_18:4	14:0_20:4 + 16:0_18:4	-	-	-	-
MGDG 34:2	18.788	C43H78O10	[M-H]-	754.558	753.55	101.0241; 89.0241	281.2482; 279.2334; 255.2328; 253.2171	16:0_18:2	16:0_18:2	16:0_18:2	16:0_18:2	16:0_18:2 + 16:1_18:1	-	16:0_18:2	-
MGDG 34:1	19.381	C43H80O10	[M-H]-	756.574	755.567	101.0241; 89.0241	283.2642; 281.2482; 255.2328; 253.2171	16:0_18:1	16:0_18:1	16:0_18:1	16:0_18:1	16:0_18:1 + 16:1_18:0	16:0_18:1	16:0_18:1	16:0_18:1 + 17:0_17:1
MGDG 36:8	16.093	C45H70O10	[M-H]-	770.494	769.486	101.0241; 89.0241	275.202	18:4/18:4	18:4/18:4	18:4/18:4	18:4/18:4	18:4/18:4	-	-	-
MGDG 36:7	16.67	C45H72O10	[M-H]-	772.512	771.504	101.0241; 89.0241	277.2172; 275.2016	18:3_18:4	-	18:3_18:4	18:3_18:4	-	-	-	-
MGDG 36:6	17.16	C45H74O10	[M-H]-	774.526	773.519	101.0241; 89.0241	279.2334; 277.2172; 275.2016	-	-	18:3/18:3	18:2_18:4 + 18:3/18:3	-	-	-	-
MGDG 36:4	18.742	C45H78O10	[M-H]-	778.556	777.549	101.0241; 89.0241	303.2329; 279.2334; 255.2328	16:0_20:4	-	16:0_20:4 + 18:2/18:2	16:0_20:4	-	-	-	16:0_20:4
MGDG 36:2	19.639	C45H82O10	[M-H]-	782.59	781.583	101.0241; 89.0241	307.2641; 281.2482; 255.2328	-	-	-	-	-	18:1/18:1	-	16:0_20:2 + 18:1/18:1
MGDG 36:1	20.197	C45H84O10	[M-H]-	784.606	783.599	101.0241; 89.0241	283.2642; 281.2482	-	-	-	-	-	-	-	18:0_18:1
MGDG 38:9	16.619	C47H72O10	[M-H]-	796.509	795.502	101.0241; 89.0241	301.2171; 275.2016	18:4_20:5	18:4_20:5	18:4_20:5	18:4_20:5	-	-	-	-
MGDG 38:8	17.248	C47H74O10	[M-H]-	798.525	797.517	101.0241; 89.0241	303.2329; 275.2016	18:4_20:4	-	-	18:4_20:4	-	-	-	-
MGDG 38:7	17.781	C47H76O10	[M-H]-	800.542	799.535	101.0241; 89.0241	303.2329; 301.2171; 279.2334; 277.2172	18:2_20:5 + 18:3_20:4	-	18:2_20:5 + 18:3_20:4	18:2_20:5 + 18:3_20:4	-	-	-	-
MGDG 38:6	18.413	C47H78O10	[M-H]-	802.56	801.553	101.0241; 89.0241	303.2329; 279.2334	18:2_20:4	-	-	-	-	-	-	-
MGDG 40:10	17.071	C49H74O10	[M-H]-	822.525	821.518	101.0241; 89.0241	301.217	-	-	-	20:5/20:5	-	-	20:5/20:5	20:5/20:5
MGDG 40:9	17.736	C49H76O10	[M-H]-	824.544	823.536	101.0241; 89.0241	303.2329; 301.2171	-	-	-	20:4_20:5	-	-	-	20:4_20:5
MGDG 40:8	18.349	C49H78O10	[M-H]-	826.558	825.551	101.0241; 89.0241	303.233	20:4/20:4	-	20:4/20:4	20:4/20:4	-	-	-	20:4/20:4
DGDG 30:0	16.645	C45H84O15	[M-H]-	864.581	863.574	179.0566; 125.0243; 119.0243; 113.0243; 101.0241; 89.0241	255.2328; 227.2017	-	-	-	-	-	14:0_16:0	-	-
DGDG 32:3	16.478	C47H82O15	[M-H]-	886.562	885.555	179.0566; 125.0243; 119.0243; 113.0243; 101.0241; 89.0241	255.2328; 255.2328; 227.2017	-	-	14:0_18:3	14:0_18:3	16:0_16:3 + 16:1_16:2	-	-	-
DGDG 32:2	17.176	C47H84O15	[M-H]-	888.58	887.573	179.0566; 125.0243; 119.0243; 113.0243; 101.0241; 89.0241	279.2334; 227.2017	14:0_18:2	14:0_18:2	14:0_18:2	14:0_18:2	-	-	-	-
DGDG 32:1	17.877	C47H86O15	[M-H]-	890.596	889.589	179.0566; 125.0243; 119.0243; 113.0243; 101.0241; 89.0241	281.2482; 255.2328; 253.2171; 227.2017	14:0_18:1 + 16:0_16:1	14:0_18:1	14:0_18:1 + 16:0_16:1	-	14:0_18:1 + 16:0_16:1	14:0_18:1 + 16:0_16:1	14:0_18:1	-
DGDG 32:0_1	17.429	C47H88O15	[M-H]-	892.611	891.604	179.0566; 125.0243; 119.0243; 113.0243; 101.0241; 89.0241	255.233	-	-	-	-	16:0/16:0	-	-	-
DGDG 32:0_2	17.697	C47H88O15	[M-H]-	892.611	891.604	179.0566; 125.0243; 119.0243; 113.0243; 101.0241; 89.0241	255.233	-	-	-	-	16:0/16:0	16:0/16:0	16:0/16:0	16:0/16:0
DGDG 33:1	18.334	C48H88O15	[M-H]-	904.613	903.605	179.0566; 125.0243; 119.0243; 113.0243; 101.0241; 89.0241	281.2482; 267.2326; 255.2328; 241.2170	-	-	15:0_18:1 + 16:0_17:1	-	15:0_18:1 + 16:0_17:1	15:0_18:1 + 16:0_17:1	15:0_18:1 + 16:0_17:1	-
DGDG 34:6	15.375	C49H80O15	[M-H]-	908.548	907.541	179.0566; 125.0243; 119.0243; 113.0243; 101.0241; 89.0241	279.2334; 277.2172; 249.1855; 247.1697	-	-	-	-	16:3_18:3 + 16:4_18:2	-	-	-
DGDG 34:5_1	16.319	C49H82O15	[M-H]-	910.562	909.555	179.0566; 125.0243; 119.0243; 113.0243; 101.0241; 89.0241	281.2482; 275.2016; 255.2328; 247.1697	-	-	-	16:1_18:4	16:4_18:1	-	-	-
DGDG 34:5_2	16.429	C49H82O15	[M-H]-	910.564	909.557	179.0566; 125.0243; 119.0243; 113.0243; 101.0241; 89.0241	301.2171; 227.2017	-	-	-	-	-	-	14:0_20:5	14:0_20:5
DGDG 34:5_3	16.145	C49H82O15	[M-H]-	910.565	909.557	179.0566; 125.0243; 119.0243; 113.0243; 101.0241; 89.0241	279.2334; 277.2172; 251.2015; 249.1857	-	-	-	-	16:2_18:3 + 16:3_18:2	-	-	-
DGDG 34:4_2	17.052	C49H84O15	[M-H]-	912.58	911.573	179.0566; 125.0243; 119.0243; 113.0243; 101.0241; 89.0241	275.2016; 255.2328	-	-	16:0_18:4	16:0_18:4	16:0_18:4	-	-	-
DGDG 34:4_1	16.857	C49H84O15	[M-H]-	912.581	911.573	179.0566; 125.0243; 119.0243; 113.0243; 101.0241; 89.0241	277.2172; 253.2171	-	-	16:1_18:3	16:1_18:3	16:1_18:3	-	-	-
DGDG 34:3	17.555	C49H86O15	[M-H]-	914.595	913.588	179.0566; 125.0243; 119.0243; 113.0243; 101.0241; 89.0241	277.2172; 255.2328	16:0_18:3	-	16:0_18:3	16:0_18:3	16:0_18:3	-	-	-
DGDG 34:2	18.19	C49H88O15	[M-H]-	916.611	915.604	179.0566; 125.0243; 119.0243; 113.0243; 101.0241; 89.0241	281.2482; 279.2334; 255.2328; 253.2171	16:0_18:2 + 16:1_18:1	16:0_18:2	16:0_18:2	16:0_18:2	16:0_18:2 + 16:1_18:1	-	16:0_18:2	16:0_18:2
DGDG 34:1	18.786	C49H90O15	[M-H]-	918.627	917.619	179.0566; 125.0243; 119.0243; 113.0243; 101.0241; 89.0241	281.2482; 255.2328	16:0_18:1	16:0_18:1	16:0_18:1	16:0_18:1	16:0_18:1	16:0_18:1	16:0_18:1	16:0_18:1
DGDG 34:0	19.389	C49H92O15	[M-H]-	920.643	919.636	179.0566; 125.0243; 119.0243; 113.0243; 101.0241; 89.0241	283.2642; 255.2328	-	-	-	-	16:0_18:0	-	-	-
DGDG 36:8	15.362	C51H80O15	[M-H]-	932.546	931.539	179.0566; 125.0243; 119.0243; 113.0243; 101.0241; 89.0241	275.202	18:4/18:4	18:4/18:4	18:4/18:4	18:4/18:4	-	-	-	-
DGDG 36:7	16.013	C51H82O15	[M-H]-	934.565	933.558	179.0566; 125.0243; 119.0243; 113.0243; 101.0241; 89.0241	277.2172; 275.2016	18:3_18:4	-	18:3_18:4	18:3_18:4	18:3_18:4	-	-	-
DGDG 36:6_1	16.531	C51H84O15	[M-H]-	936.578	935.571	179.0566; 125.0243; 119.0243; 113.0243; 101.0241; 89.0241	277.217	18:3/18:3	-	18:3/18:3	18:3/18:3	-	-	-	-
DGDG 36:6_2	16.822	C51H84O15	[M-H]-	936.581	935.573	179.0566; 125.0243; 119.0243; 113.0243; 101.0241; 89.0241	301.2171; 253.2171	16:1_20:5	-	16:1_20:5	-	-	-	-	-
DGDG 36:5_2	17.601	C51H86O15	[M-H]-	938.596	937.589	179.0566; 125.0243; 119.0243; 113.0243; 101.0241; 89.0241	301.2171; 255.2328	16:0_20:5	-	16:0_20:5	16:0_20:5	-	-	16:0_20:5	16:0_20:5
DGDG 36:5_1	17.245	C51H86O15	[M-H]-	938.597	937.59	179.0566; 125.0243; 119.0243; 113.0243; 101.0241; 89.0241	279.2334; 277.2172	18:2_18:3	-	18:2_18:3	-	-	-	-	-
DGDG 36:4_1	17.882	C51H88O15	[M-H]-	940.611	939.603	179.0566; 125.0243; 119.0243; 113.0243; 101.0241; 89.0241	281.2482; 279.2334; 277.2172	-	-	18:1_18:3 + 18:2/18:2	-	18:1_18:3 + 18:2/18:2	-	-	18:1_18:3
DGDG 36:4_2	18.186	C51H88O15	[M-H]-	940.612	939.605	179.0566; 125.0243; 119.0243; 113.0243; 101.0241; 89.0241	303.2329; 255.2328	-	-	16:0_20:4	-	-	-	-	16:0_20:4
DGDG 36:3	18.549	C51H90O15	[M-H]-	942.628	941.621	179.0566; 125.0243; 119.0243; 113.0243; 101.0241; 89.0241	305.2489; 281.2482; 279.2334; 255.2328	-	-	16:0_20:3 + 18:1_18:2	-	-	-	-	16:0_20:3 + 18:1_18:2
DGDG 36:2	19.102	C51H92O15	[M-H]-	944.643	943.636	179.0566; 125.0243; 119.0243; 113.0243; 101.0241; 89.0241	283.2642; 281.2482; 279.2334	-	-	18:0_18:2 + 18:1/18:1	-	18:1/18:1	18:1/18:1	18:1/18:1	18:0_18:2 + 18:1/18:1
DGDG 36:1	19.674	C51H94O15	[M-H]-	946.659	945.652	179.0566; 125.0243; 119.0243; 113.0243; 101.0241; 89.0241	309.2799; 283.2642; 281.2482; 255.2328	-	-	-	-	16:0_20:1 + 18:0_18:1	18:0_18:1	18:0_18:1	18:0_18:1
DGDG 37:3	18.933	C52H92O15	[M-H]-	956.646	955.638	179.0566; 125.0243; 119.0243; 113.0243; 101.0241; 89.0241	295.2642; 293.2489; 281.2482; 279.2334	-	-	-	-	-	-	-	18:1_19:2 + 18:2_19:1
DGDG 38:9	15.916	C53H82O15	[M-H]-	958.564	957.557	179.0566; 125.0243; 119.0243; 113.0243; 101.0241; 89.0241	301.2171; 275.2016	18:4_20:5	18:4_20:5	18:4_20:5	18:4_20:5	-	-	-	-
DGDG 37:2	19.486	C52H94O15	[M-H]-	958.657	957.65	179.0566; 125.0243; 119.0243; 113.0243; 101.0241; 89.0241	295.2642; 281.2482	-	-	-	-	-	-	-	18:1_19:1
DGDG 38:8_2	16.661	C53H84O15	[M-H]-	960.577	959.57	179.0566; 125.0243; 119.0243; 113.0243; 101.0241; 89.0241	303.2329; 275.2016	18:4_20:4	18:4_20:4	18:4_20:4	18:4_20:4	-	-	-	-
DGDG 38:8_1	16.519	C53H84O15	[M-H]-	960.58	959.573	179.0566; 125.0243; 119.0243; 113.0243; 101.0241; 89.0241	301.2171; 277.2172	18:3_20:5	18:3_20:5	18:3_20:5	18:3_20:5	-	-	-	-
DGDG 38:7	17.191	C53H86O15	[M-H]-	962.596	961.589	179.0566; 125.0243; 119.0243; 113.0243; 101.0241; 89.0241	303.2329; 301.2171; 279.2334; 277.2172	18:2_20:5 + 18:3_20:4	-	18:3_20:4	-	-	-	-	18:2_20:5
DGDG 38:6	17.856	C53H88O15	[M-H]-	964.612	963.605	179.0566; 125.0243; 119.0243; 113.0243; 101.0241; 89.0241	303.2329; 301.2171; 281.2482; 279.2334	-	-	-	-	-	-	-	18:1_20:5 + 18:2_20:4
DGDG 38:5_1	18.236	C53H90O15	[M-H]-	966.628	965.62	179.0566; 125.0243; 119.0243; 113.0243; 101.0241; 89.0241	305.2489; 279.2334	-	-	-	-	-	-	-	18:2_20:3
DGDG 38:5_2	18.483	C53H90O15	[M-H]-	966.628	965.62	179.0566; 125.0243; 119.0243; 113.0243; 101.0241; 89.0241	303.2329; 281.2482	-	-	-	-	-	-	-	18:1_20:4
DGDG 38:4_1	18.7	C53H92O15	[M-H]-	968.643	967.636	179.0566; 125.0243; 119.0243; 113.0243; 101.0241; 89.0241	307.2641; 279.2334	-	-	-	-	-	-	-	18:2_20:2
DGDG 38:4_2	18.834	C53H92O15	[M-H]-	968.643	967.636	179.0566; 125.0243; 119.0243; 113.0243; 101.0241; 89.0241	305.2489; 281.2482	-	-	-	-	-	-	-	18:1_20:3
DGDG 38:3	19.33	C53H94O15	[M-H]-	970.659	969.652	179.0566; 125.0243; 119.0243; 113.0243; 101.0241; 89.0241	309.2799; 307.2641; 279.2334; 281.2482	-	-	-	-	-	-	-	18:1_20:2 + 18:2_20:1
DGDG 38:2	19.872	C53H96O15	[M-H]-	972.674	971.667	179.0566; 125.0243; 119.0243; 113.0243; 101.0241; 89.0241	309.2799; 281.2482	-	-	-	-	-	-	-	18:1_20:1
DGDG 38:1	20.347	C53H98O15	[M-H]-	974.69	973.683	179.0566; 125.0243; 119.0243; 113.0243; 101.0241; 89.0241	337.3111; 309.2799; 283.2642; 255.2328	-	-	-	-	-	-	-	16:0_22:1 + 18:0_20:1
DGDG 38:0	20.916	C53H100O15	[M-H]-	976.704	975.697	179.0566; 125.0243; 119.0243; 113.0243; 101.0241; 89.0241	339.3263; 255.2328	-	-	-	-	16:0_22:0	-	-	-
DGDG 40:10	16.501	C55H84O15	[M-H]-	984.58	983.573	179.0566; 125.0243; 119.0243; 113.0243; 101.0241; 89.0241	301.217	-	-	-	-	-	-	-	20:5/20:5
DGDG 40:9	17.176	C55H86O15	[M-H]-	986.596	985.589	179.0566; 125.0243; 119.0243; 113.0243; 101.0241; 89.0241	303.2329; 301.2171	-	-	-	-	-	-	-	20:4_20:5
DGDG 40:8	17.799	C55H88O15	[M-H]-	988.612	987.605	179.0566; 125.0243; 119.0243; 113.0243; 101.0241; 89.0241	303.233	-	-	-	-	-	-	-	20:4/20:4
DGDG 40:6	18.716	C55H92O15	[M-H]-	992.644	991.637	179.0566; 125.0243; 119.0243; 113.0243; 101.0241; 89.0241	305.2489; 303.2329	-	-	-	-	-	-	-	20:2_20:4 + 20:3/20:3
DGDG 40:5_1	19.057	C55H94O15	[M-H]-	994.659	993.652	179.0566; 125.0243; 119.0243; 113.0243; 101.0241; 89.0241	307.2641; 305.2489	-	-	-	-	-	-	-	20:2_20:3
DGDG 40:5_2	19.336	C55H94O15	[M-H]-	994.66	993.653	179.0566; 125.0243; 119.0243; 113.0243; 101.0241; 89.0241	309.2799; 303.2329	-	-	-	-	-	-	-	20:1_20:4
DGDG 40:4	19.629	C55H96O15	[M-H]-	996.675	995.668	179.0566; 125.0243; 119.0243; 113.0243; 101.0241; 89.0241	309.2799; 307.2641; 305.2489	-	-	-	-	-	-	-	20:1_20:3 + 20:2/20:2
DGDG 40:3	20.052	C55H98O15	[M-H]-	998.691	997.684	179.0566; 125.0243; 119.0243; 113.0243; 101.0241; 89.0241	337.3111; 309.2799; 307.2641; 279.2334	-	-	-	-	-	-	-	18:2_22:1 + 20:1_20:2
DGDG 40:2	20.57	C55H100O15	[M-H]-	1000.71	999.699	179.0566; 125.0243; 119.0243; 113.0243; 101.0241; 89.0241	337.3111; 309.2799; 281.2482	-	-	-	-	-	18:1_22:1	-	18:1_22:1 + 20:1/20:1
DGDG 42:3_1	20.724	C57H102O15	[M-H]-	1026.72	1025.71	179.0566; 125.0243; 119.0243; 113.0243; 101.0241; 89.0241	337.3111; 307.2641	-	-	-	-	-	-	-	20:2_22:1
DGDG 42:3_2	20.797	C57H102O15	[M-H]-	1026.72	1025.72	179.0566; 125.0243; 119.0243; 113.0243; 101.0241; 89.0241	365.3424; 279.2334	-	-	-	-	-	-	-	18:2_24:1
DGDG 42:2	21.216	C57H104O15	[M-H]-	1028.74	1027.73	179.0566; 125.0243; 119.0243; 113.0243; 101.0241; 89.0241	365.3424; 281.2482	-	-	-	-	-	18:1_24:1	18:1_24:1	18:1_24:1
DGDG 42:1	21.767	C57H106O15	[M-H]-	1030.75	1029.74	179.0566; 125.0243; 119.0243; 113.0243; 101.0241; 89.0241	367.3583; 281.2482	-	-	-	-	-	18:1_24:0	-	-
DGDG 44:6	20.373	C59H100O15	[M-H]-	1048.7	1047.7	179.0566; 125.0243; 119.0243; 113.0243; 101.0241; 89.0241	365.3424; 301.2171	-	-	-	-	-	-	20:5_24:1	-

## Sheet: Table S4
Table S4. Identification data of the SL annotated in the 8 analyzed seaweed samples, including RT, molecular formula, adduct, molecular weight, experimental m/z, and diagnostic product ions
Molecular lipid	RT	Molecular Formula	Adduct	Molecular weight	Experimental m/z	Diagnostic Product Ions
Cer [NS] d18:2/14:0	16.796	C32H61NO3	[M-H]-	507.464	506.457	506.4561; 268.2281; 252.2330; 235.2060; 227.2015
Cer [NS] d17:1/15:0	17.041	C32H63NO3	[M-H]-	509.48	508.473	508.4722; 282.2434; 266.2484; 241.2167; 223.2063
Cer [NS] d16:1/16:0	17.299	C32H63NO3	[M-H]-	509.48	508.473	508.4722; 296.2589; 280.2640; 255.2320; 209.1907
Cer [NDS] d18:0/14:0	17.668	C32H65NO3	[M-H]-	511.496	510.489	510.4896; 268.2281; 252.2330; 239.2379; 227.2010
Cer [NS] d18:1/15:0	17.717	C33H65NO3	[M-H]-	523.496	522.488	522.4879; 282.2434; 266.2484; 241.2167; 237.2219
Cer [NDS] d18:0/15:0	18.065	C33H67NO3	[M-H]-	525.512	524.505	524.5046; 282.2434; 266.2484; 241.2167; 239.2379
Cer [ADS] d18:0/OH-14:0	15.952	C32H65NO4	[M-H]-	527.491	526.484	526.4842; 284.2230; 268.2281; 243.1956; 239.2379
Cer [NS] d18:3/16:0	17.328	C34H63NO3	[M-H]-	533.481	532.473	532.4734; 296.2589; 280.2640; 255.2320; 233.1910
Cer [NS] d18:2/16:0	17.905	C34H65NO3	[M-H]-	535.496	534.489	534.4889; 296.2589; 280.2640; 255.2320; 235.2060
Cer [NS] d18:1/16:0	18.345	C34H67NO3	[M-H]-	537.511	536.504	536.5049; 296.2589; 280.2640; 255.2320; 237.2219
Cer [NDS] d18:0/16:0	18.668	C34H69NO3	[M-H]-	539.527	538.52	538.5193; 296.2589; 280.2640; 255.2320; 239.2379
Cer [ADS] d18:0/OH-15:0	17.161	C33H67NO4	[M-H]-	541.507	540.5	540.4996; 298.2388; 282.2437; 257.2119; 239.2379
Cer [NS] d21:1/14:1	18.469	C35H67NO3	[M-H]-	549.511	548.503	548.5027; 279.2684; 266.2117; 250.2167; 225.1852
Cer [NS] d20:2/15:0	18.042	C35H67NO3	[M-H]-	549.511	548.504	548.5037; 282.2434; 266.2484; 263.2377; 241.2167
Cer [AS] d18:2/OH-16:0	17.391	C34H65NO4	[M-H]-	551.492	550.484	550.4841; 312.2543; 296.2594; 271.2271; 235.2060
Cer [NS] d20:1/15:0	18.374	C35H69NO3	[M-H]-	551.527	550.52	550.5190; 282.2434; 266.2484; 265.2532; 241.2167
Cer [NS] d19:1/16:0	18.719	C35H69NO3	[M-H]-	551.527	550.52	550.5195; 296.2589; 280.2640; 255.2319; 251.2377
Cer [NDS] d21:0/14:0	19.188	C35H71NO3	[M-H]-	553.542	552.535	552.5359; 281.2850; 268.2281; 252.2330; 227.2010
Cer [NS] d22:1/14:1	18.97	C36H69NO3	[M-H]-	563.526	562.519	562.5281; 293.2842; 266.2117; 250.2167; 225.1852
Cer [NS] d18:1/18:1 + Cer d20:2/16:0	18.677	C36H69NO3	[M-H]-	563.528	562.521	536.5049; 322.2748; 306.2800; 296.2589; 280.2640; 263.2376; 237.2219
Cer [NS] d22:1/14:0	19.225	C36H71NO3	[M-H]-	565.542	564.535	564.5357; 293.2850; 268.2281; 252.2330; 227.2010
Cer [NDS] d22:0/14:1	19.43	C36H71NO3	[M-H]-	565.542	564.535	564.5359; 295.3006; 266.2117; 250.2167; 225.1852
Cer [NDS] d22:0/14:0	19.657	C36H73NO3	[M-H]-	567.558	566.551	566.5513; 295.3006; 268.2281; 252.2330; 227.2010
Cer [NS] d22:1/15:1	19.407	C37H71NO3	[M-H]-	577.542	576.535	576.5332; 293.2850; 280.2270; 264.2321; 239.2006
Cer [NS] d22:1/15:0	19.623	C37H73NO3	[M-H]-	579.558	578.551	578.5516; 293.2850; 282.2434; 266.2484; 241.2167
Cer [NDS] d22:0/15:1	19.82	C37H73NO3	[M-H]-	579.558	578.551	578.5518; 295.3006; 280.2270; 264.2321; 239.2006
Cer [NDS] d22:0/15:0	20.046	C37H75NO3	[M-H]-	581.574	580.567	580.5670; 295.3006; 282.2434; 266.2484; 241.2167
Cer [NS] d22:1/16:1	19.8	C38H73NO3	[M-H]-	591.558	590.55	590.5514; 294.2436; 293.2849; 278.2487; 253.2167
Cer [NS] d24:1/14:1	19.877	C38H73NO3	[M-H]-	591.558	590.551	590.5519; 321.3165; 266.2117; 250.2167; 225.1852
Cer [NS] d22:1/16:0	20.033	C38H75NO3	[M-H]-	593.574	592.566	592.5669; 296.2589; 293.2849; 280.2640; 255.2319
Cer [NDS] d24:0/14:1	20.288	C38H75NO3	[M-H]-	593.574	592.567	592.5673; 323.3319; 266.2117; 250.2167; 225.1852
Cer [NDS] d24:1/14:0	20.1	C38H75NO3	[M-H]-	593.575	592.567	592.5673; 321.3165; 268.2281; 252.2330; 227.2010
Cer [ADS] d18:0/OH-19:1	18.744	C37H73NO4	[M-H]-	595.556	594.548	594.5469; 352.2913; 336.2907; 311.2566; 239.2383
Cer [NDS] d22:0/16:0	20.404	C38H77NO3	[M-H]-	595.59	594.582	594.5826; 296.2589; 295.3006; 280.2640; 255.2319
Cer [NDS] d24:0/14:0	20.49	C38H77NO3	[M-H]-	595.59	594.583	594.5826; 323.3319; 268.2281; 252.2330; 227.2010
Cer [NS] d24:1/15:1	20.245	C39H75NO3	[M-H]-	605.575	604.568	604.5674; 321.3163; 280.2270; 264.2321; 239.2006
Cer [AS] d21:2/OH-17:0	19.117	C38H73NO4	[M-H]-	607.553	606.546	606.5452; 326.2700; 310.2748; 285.2427; 277.2533
Cer [AS] d20:1/OH-18:1	18.423	C38H73NO4	[M-H]-	607.553	606.546	606.5452; 338.2701; 322.2747; 297.2438; 265.2532
Cer [NS] d24:1/15:0	20.45	C39H77NO3	[M-H]-	607.59	606.583	606.5834; 321.3165; 282.2434; 266.2484; 241.2167
Cer [NDS] d24:0/15:0	20.823	C39H79NO3	[M-H]-	609.606	608.599	608.5988; 323.3319; 282.2434; 266.2484; 241.2167
Cer [ADS] d20:0/OH-18:0	19.628	C38H77NO4	[M-H]-	611.585	610.578	610.5760; 340.2851; 324.2905; 299.2589; 267.2688
Cer [NS] d26:1/14:1	20.68	C40H77NO3	[M-H]-	619.59	618.583	618.5827; 349.3474; 266.2117; 250.2167; 225.1852
Cer [NS] d16:1/24:0	21.048	C40H79NO3	[M-H]-	621.605	620.598	620.5971; 408.3839; 392.3890; 367.3733; 209.1907
Cer [NS] d24:1/16:0	20.771	C40H79NO3	[M-H]-	621.606	620.598	620.5983; 321.3163; 296.2589; 280.2640; 255.2319
Cer [NS] d26:1/14:0	20.881	C40H79NO3	[M-H]-	621.606	620.599	620.5986; 349.3477; 268.2281; 252.2330; 227.2010
Cer [NDS] d18:0/22:0	21.128	C40H81NO3	[M-H]-	623.622	622.614	622.6129; 380.3529; 364.3580; 339.3259; 239.2376
Cer [NDS] d26:0/14:0	21.236	C40H81NO3	[M-H]-	623.622	622.614	622.6129; 351.3682; 268.2281; 252.2330; 227.2010
Cer [AP] t18:0/OH-20:0	19.356	C38H77NO5	[M-H]-	627.58	626.572	626.5718; 382.3321; 327.2898; 267.2326; 255.2324
Cer [NS] d18:2/23:0	20.889	C41H79NO3	[M-H]-	633.605	632.598	632.5978; 394.3770; 378.3735; 353.3410; 235.2064
Cer [NS] d26:1/15:1	21.007	C41H79NO3	[M-H]-	633.606	632.599	632.5985; 349.3475; 280.2270; 264.2321; 239.2006
Cer [AS] d21:1/OH-19:1	19.543	C40H77NO4	[M-H]-	635.584	634.577	634.5767; 352.2913; 336.2907; 311.2566: 279.2689
Cer [AS] d18:2/OH-22:0	19.985	C40H77NO4	[M-H]-	635.585	634.577	634.5761; 396.3476; 380.3592; 355.3180; 235.2060
Cer [NDS] d18:0/23:1	20.908	C41H81NO3	[M-H]-	635.621	634.614	634.6143; 392.3535; 376.3584; 351.3261; 239.2376
Cer [NDS] d18:0/23:0	21.48	C41H83NO3	[M-H]-	637.637	636.63	636.6287; 394.3770; 378.3735; 353.3413; 239.2376
Cer [NP] t18:0/22:0	20.522	C40H81NO4	[M-H]-	639.616	638.609	638.6079; 394.3681; 382.3683; 339.3257; 267.2325; 255.2325
Cer [ADS] d18:0/OH-22:0	20.845	C40H81NO4	[M-H]-	639.616	638.609	638.6079; 396.3472; 380.3530; 355.3217; 239.2376
Cer [NS] d18:2/24:0	21.279	C42H81NO3	[M-H]-	647.621	646.614	646.6131; 408.3839; 392.3891; 367.3558; 235.2062
Cer [NDS] d18:0/24:1	21.236	C42H83NO3	[M-H]-	649.636	648.629	648.6284; 406.3684; 390.3734; 365.3412; 239.2375
Cer [NS] d18:1/24:0	21.622	C42H83NO3	[M-H]-	649.637	648.629	648.6284; 408.3839; 392.3891; 367.3558; 237.2221
Cer [NDS] d18:0/24:0	21.79	C42H85NO3	[M-H]-	651.652	650.645	650.6441; 408.3839; 392.3891; 367.3558; 239.2375
Cer [AP] t18:0/OH-22:0	20.201	C40H81NO5	[M-H]-	655.611	654.603	654.6032; 410.3632; 398.3632; 355.3210; 267.2326; 255.2324
Cer [ADS] d18:0/OH-24:2	18.46	C42H81NO4	[M-H]-	663.615	662.608	662.6079; 420.3480; 404.3527; 379.3213; 239.2375
Cer [AS] d18:1/OH-24:1	20.715	C42H81NO4	[M-H]-	663.616	662.609	662.6079; 422.3634; 406.3683; 381.3364; 237.2221
Cer [NP] t18:1/24:1	20.413	C42H81NO4	[M-H]-	663.617	662.61	662.6079; 420.3840; 408.3840; 365.3412; 265.2161; 253.2171
Cer [NDS] d18:0/25:1	21.556	C43H85NO3	[M-H]-	663.653	662.645	662.6442; 420.3839; 404.3890; 379.3571; 239.2375
Cer [AS] d18:0/OH-24:1	20.962	C42H83NO4	[M-H]-	665.631	664.624	664.6235; 422.3634; 406.3683; 381.3364; 239.2375
Cer [NP] t18:0/24:1	20.631	C42H83NO4	[M-H]-	665.632	664.625	664.6234; 420.3840; 408.3840; 365.3412; 267.2325; 255.2325
Cer [NDS] d18:0/25:0	22.082	C43H87NO3	[M-H]-	665.669	664.661	664.6629; 422.4002; 406.4054; 381.3733; 239.2375
Cer [AP] t18:0/OH-23:1	19.966	C41H81NO5	[M-H]-	667.611	666.604	666.6046; 422.3639; 410.3639; 367.3214; 267.2326; 255.2324
Cer [AS] d18:0/OH-24:0	21.536	C42H85NO4	[M-H]-	667.647	666.64	666.6390; 424.3789; 408.3837; 383.3528; 239.2375
Cer [NP] t18:0/24:0	21.241	C42H85NO4	[M-H]-	667.647	666.64	666.6389; 422.3995; 410.3996; 367.3568; 267.2325; 255.2325
Cer [NDS] d18:0/26:1	21.859	C44H87NO3	[M-H]-	677.667	676.66	676.6594; 434.3994; 418.4045; 393.3728; 239.2375
Cer [AP] t18:1/OH-24:0	20.77	C42H83NO5	[M-H]-	681.626	680.619	680.6182; 438.3944; 426.3948; 383.3518; 265.2161; 253.2171
Cer [AP] t18:0/OH-24:1	20.341	C42H83NO5	[M-H]-	681.626	680.619	680.6182; 436.3788; 424.3791; 381.3364; 267.2326; 255.2324
Cer [AS] d18:0/OH-26:2	19.298	C44H85NO4	[M-H]-	691.647	690.64	690.6401; 448.3785; 432.3840; 407.3522; 239.2375
Cer [AS] d16:0/OH-28:2	21.181	C44H85NO4	[M-H]-	691.648	690.641	690.6401; 476.4099; 460.4155; 435.3838; 211.2066
Cer [NDS] d18:0/27:1	22.15	C45H89NO3	[M-H]-	691.684	690.677	690.6771; 448.4164; 432.4211; 407.3886; 239.2375
Cer [ADS] d18:0/OH-26:1	21.604	C44H87NO4	[M-H]-	693.663	692.655	692.6546; 450.3941; 434.3994; 409.3679; 239.2375
Cer [AP] t18:0/OH-25:1	20.697	C43H85NO5	[M-H]-	695.642	694.635	694.6340; 450.3945; 438.3943; 395.3519; 267.2326; 255.2324
Cer-PI t32:0	14.246	C38H76NO12P	[M-H]-	769.511	768.503	768.5032; 606.4504; 588.4403; 259.0225; 241.0119; 152.9960; 78.9585
Cer-PI d34:2	15.692	C40H76NO11P	[M-H]-	777.515	776.507	776.5064; 614.4533; 596.4461; 259.0225; 241.0119; 152.9960; 78.9585
Cer-PI d34:0	16.738	C40H80NO11P	[M-H]-	781.549	780.542	780.5338; 618.4854; 600.4775; 259.0225; 241.0119; 152.9960; 78.9585
Cer-PI t33:0_1	14.733	C39H78NO12P	[M-H]-	783.526	782.519	782.5187; 620.4653; 602.4556; 259.0225; 241.0119; 152.9960; 78.9585
Cer-PI t33:0_2	15.536	C39H78NO12P	[M-H]-	783.526	782.519	782.5187; 620.4653; 602.4556; 259.0225; 241.0119; 152.9960; 78.9585
Cer-PI d35:1	17.065	C41H80NO11P	[M-H]-	793.545	792.538	792.5355; 630.4849; 612.4741; 259.0225; 241.0119; 152.9960; 78.9585
Cer-PI d36:2	17.37	C42H80NO11P	[M-H]-	805.545	804.537	804.5366; 642.4858; 624.4751; 259.0225; 241.0119; 152.9960; 78.9585
Cer-PI d36:1	17.658	C42H82NO11P	[M-H]-	807.56	806.553	806.5523; 644.4988; 626.4875; 259.0225; 241.0119; 152.9960; 78.9585
Cer-PI d36:0	18.105	C42H84NO11P	[M-H]-	809.577	808.57	808.5709; 646.5167; 628.5076; 259.0225; 241.0119; 152.9960; 78.9585
Cer-PI d37:0	18.655	C43H86NO11P	[M-H]-	823.592	822.584	822.5856; 660.5328; 642.5236; 259.0225; 241.0119; 152.9960; 78.9585
Cer-PI d38:1_2	18.842	C44H86NO11P	[M-H]-	835.592	834.585	834.5864; 672.5330; 654.5243; 259.0225; 241.0119; 152.9960; 78.9585
Cer-PI d38:1_1	18.558	C44H86NO11P	[M-H]-	835.593	834.585	834.5864; 672.5330; 654.5243; 259.0225; 241.0119; 152.9960; 78.9585
Cer-PI d38:0	18.972	C44H88NO11P	[M-H]-	837.609	836.602	836.6016; 674.5489; 656.5385; 259.0225; 241.0119; 152.9960; 78.9585
Cer-PI d42:1	19.895	C48H94NO11P	[M-H]-	891.656	890.649	890.6487; 728.5966; 710.5845; 259.0225; 241.0119; 152.9960; 78.9585
Cer-PI d42:0	20.529	C48H96NO11P	[M-H]-	893.672	892.664	892.6645; 730.6120; 712.5954; 259.0225; 241.0119; 152.9960; 78.9585
Cer-PI t40:0-OH	18.955	C46H92NO13P	[M-H]-	897.63	896.623	896.6221; 716.5601; 259.0225; 241.0119; 152.9960; 78.9585
Cer-PI t42:1_2	19.645	C48H94NO12P	[M-H]-	907.651	906.644	906.6441; 726.5813; 259.0225; 241.0119; 152.9960; 78.9585
Cer-PI t42:1_1	19.268	C48H94NO12P	[M-H]-	907.652	906.644	906.6441; 726.5813; 259.0225; 241.0119; 152.9960; 78.9585
Cer-PI t41:1-OH	19.166	C47H92NO13P	[M-H]-	909.631	908.623	908.6232; 728.5598; 259.0225; 241.0119; 152.9960; 78.9585
Cer-PI t42:0	19.958	C48H96NO12P	[M-H]-	909.667	908.66	908.6594; 728.5934; 259.0225; 241.0119; 152.9960; 78.9585
Cer-PI d44:1	20.585	C50H98NO11P	[M-H]-	919.688	918.681	918.6804; 756.6275; 738.6154; 259.0225; 241.0119; 152.9960; 78.9585
Cer-PI t42:1-OH_1	19.079	C48H94NO13P	[M-H]-	923.645	922.638	922.6387; 742.5767; 259.0225; 241.0119; 152.9960; 78.9585
Cer-PI t42:1-OH_2	19.588	C48H94NO13P	[M-H]-	923.646	922.638	922.6387; 742.5767; 259.0225; 241.0119; 152.9960; 78.9585

## Sheet: Table S5
Table S5. Identification data on the fatty acyl regioisomers in 18 GP and GL , including sum compositions, associated molecular lipids, molecular formula, adduct, molecular weight, aPB derivatized m/z, diagnostic product ions, and regioisomer composition for each seaweed sample.
									Algae species
Sum composition	Molecular lipids	Molecular Formula	Adduct	Molecular weight	aPB derivatized m/z	Head group product ions	FA chain product ions	Diagnostic product ions for C=C position assignment	Kombu	Saccharina	Spaghetti Algae	Wakame	Sea Lettuce	Carraghen	Dulse	Nori
PG 34:4	PG 16:0_18:4 + PG 16:1_18:3	C40H71O10P	[M-H]-	742.478	854.493	171.0061; 152.9955; 78.9585	277.2174; 275.2018; 255.2333; 253.2172	18:3/18:4: 219.1134, 179.0821, 139.0509 (ω-3)	18:3/18:4: ω-3 (100%)	18:3: ω-3 (100%)	18:3: ω-3 (100%)	18:3: ω-3 (100%)	18:3/18:4: ω-3 (100%)	n.a.	n.a.	n.a.
PA 40:8	PA 20:4/20:4	C43H69O8P	[M-H]-	744.473	856.487	152.9958; 96.9693; 78.9586	303.233	20:4: 301.1901, 261.1597, 221.1293, 181.0978 (ω-6)	20:4: ω-6 (100%)	20:4: ω-6 (100%)	20:4: ω-6 (100%)	20:4: ω-6 (100%)	ω.a.	n.a.	n.a.	n.a.
PG 34:3	PG 16:0_18:3 + PG 16:1_18:2	C40H73O10P	[M-H]-	744.494	856.509	171.0061; 152.9955; 78.9585	279.2319; 277.2174; 255.2333; 253.2172	18:3: 219.1134, 179.0821, 139.0509 (ω-3), 18:2: 221.1293, 181.0978 (ω-6)	18:3: ω-3 (100%)	n.a.	18:3: ω-3 (100%)	18:3: ω-3 (100%)	18:3: ω-3 (100%) 18:2: ω-6 (100%)	n.a.	n.a.	n.a.
PG 34:2	PG 16:0_18:2 + PG 16:1_18:1	C40H75O10P	[M-H]-	746.507	858.521	171.0061; 152.9955; 78.9585	281.2481; 279.2319; 255.2333; 253.2172	18:2: 221.1293, 181.0978 (ω-6), 18:1/16:1: 223.1447 (ω-9); 195.1136 (ω-7)	18:2: ω-6 (100%)	18:2: ω-6 (100%)	18:2: ω-6 (100%)	18:2: ω-6 (100%)	18:2: ω-6 (100%); 16:1/18:1: ω-7 (100%)	n.a.	n.a.	16:1/18:1: ω-9 (76.2%), ω-7 (23.8%)
PG 34:1	PG 16:0_18:1	C40H77O10P	[M-H]-	748.524	860.539	171.0061; 152.9955; 78.9585	281.2481; 255.2333	18:1: 223.1447 (ω-9); 209.1303 (ω-8); 195.1136 (ω-7)	18:1: ω-9 (64.5%); ω-8 (25.8%); ω-7 (9.7%)	18:1: ω-9 (100%)	n.a.	18:1: ω-9 (100%)	18:1: ω-7 (100%)	n.a.	n.a.	n.a.
MGDG 34:2	MGDG 16:0_18:2	C43H78O10	[M-H]-	754.558	866.572	101.0241; 89.0241	281.2482; 279.2334; 255.2328; 253.2171	18:2: 221.1293, 181.0978 (ω-6)	18:2: ω-6 (100%)	18:2: ω-6 (100%)	18:2: ω-6 (100%)	18:2: ω-6 (100%)	n.a.	n.a.	n.a.	n.a.
MGDG 34:1	MGDG 16:0_18:1	C43H80O10	[M-H]-	756.574	868.588	101.0241; 89.0241	283.2642; 281.2482; 255.2328; 253.2171	18:1: 223.1447 (ω-9); 195.1136 (ω-7)	18:1: ω-9 (95.2%); ω-7 (6.3%)	18:1: ω-9 (100%)	18:1: ω-9 (100%)	n.a.	n.a.	n.a.	n.a.	n.a.
PC 34:2	PC 16:0_18:2	C42H80NO8P	[M-H]-	757.561	869.575	224.0693; 168.0429; 78.9585	279.2319; 255.2333	18:2: 235.1447, 195.1136 (ω-6)	18:2: ω-6 (100%)	n.a.	18:2: ω-6 (100%)	18:2: ω-6 (100%)	n.a.	n.a.	n.a.	n.a.
PG 36:5	PG 16:0_20:5	C42H73O10P	[M-H]-	768.493	880.507	171.0061; 152.9955; 78.9585	301.2163; 255.2333	20:5: 299.1755, 259.1450, 219.1134, 179.0821, 139.0509 (ω-3)	n.a.	n.a.	n.a.	20:5: ω-3 (100%)	n.a.	n.a.	20:5: ω-3 (100%)	20:5: ω-3 (100%)
SQDG 34:4	SQDG 16:0_18:4	C43H74O12S	[M-H]-	814.489	926.503	225.0074; 164.9863; 80.9647	277.2172; 275.2015; 255.2329; 253.2173	18:4: 219.1134, 179.0821, 139.0509 (ω-3)	n.a.	n.a.	18:4: ω-3 (100%)	18:4: ω-3 (100%)	18:4: ω-3 (100%)	n.a.	n.a.	n.a.
SQDG 34:3	SQDG 16:0_18:3	C43H76O12S	[M-H]-	816.504	928.519	225.0074; 164.9863; 80.9647	277.2172; 255.2329	18:3: 219.1134, 179.0821, 139.0509 (ω-3)	18:3: ω-3 (100%)	18:3: ω-3 (100%)	18:3: ω-3 (100%)	18:3: ω-3 (100%)	18:3: ω-3 (100%)	n.a.	n.a.	18:3: ω-3 (100%)
SQDG 34:2	SQDG 16:0_18:2	C43H78O12S	[M-H]-	818.521	930.535	225.0074; 164.9863; 80.9647	279.2333; 255.2329	18:2: 221.1293, 181.0978 (ω-6)	18:2: ω-6 (100%)	18:2: ω-6 (100%)	18:2: ω-6 (100%)	18:2: ω-6 (100%)	18:2: ω-6 (100%)	n.a.	n.a.	18:2: ω-6 (100%)
SQDG 34:1	SQDG 16:0_18:1	C43H80O12S	[M-H]-	820.535	932.549	225.0074; 164.9863; 80.9647	281.2481; 255.2329	18:1: 223.1447 (ω-9); 195.1136 (ω-7)	18:1: ω-9 (100%)	18:1: ω-9 (100%)	18:1: ω-9 (100%)	18:1: ω-9 (100%)	18:1: ω-7 (100%)	18:1: ω-9 (100%)	n.a.	18:1: ω-9 (100%)
PI 34:2	PI 16:0_18:2	C43H79O13P	[M-H]-	834.523	946.537	241.0112; 152.9953; 78.9585	279.2319; 255.2333	18:2: 221.1293, 181.0978 (ω-6)	18:2: ω-6 (100%)	18:2: ω-6 (100%)	18:2: ω-6 (100%)	18:2: ω-6 (100%)	18:2: ω-6 (100%)	n.a.	n.a.	n.a.
PI 34:1	PI 16:0_18:1	C43H81O13P	[M-H]-	836.539	948.553	241.0112; 152.9953; 78.9585	281.2481; 255.2333	18:1: 223.1447 (ω-9); 209.1303 (ω-8); 195.1136 (ω-7)	18:1: ω-9 (87.7%); ω-8 (7.9%); ω-7 (4.4%)	18:1: ω-9 (100%)	18:1: ω-9 (100%)	18:1: ω-9 (100%)	n.a.	n.a.	n.a.	n.a.
DGDG 34:3	DGDG 16:0_18:3	C49H86O15	[M-H]-	914.595	1026.61	179.0566; 125.0243; 119.0243; 113.0243; 101.0241; 89.0241	277.2172; 255.2328	18:3: 219.1134, 179.0821, 139.0509 (ω-3)	n.a.	n.a.	18:3: ω-3 (100%)	18:3: ω-3 (100%)	18:3: ω-3 (100%)	n.a.	n.a.	n.a.
DGDG 34:2	DGDG 16:0_18:2	C49H88O15	[M-H]-	916.611	1028.63	179.0566; 125.0243; 119.0243; 113.0243; 101.0241; 89.0241	281.2482; 279.2334; 255.2328; 253.2171	18:2: 221.1293, 181.0978 (ω-6)	n.a.	n.a.	18:2: ω-6 (100%)	18:2: ω-6 (100%)	18:2: ω-6 (100%)	n.a.	n.a.	18:2: ω-6 (100%)
DGDG 34:1	DGDG 16:0_18:1	C49H90O15	[M-H]-	918.627	1030.64	179.0566; 125.0243; 119.0243; 113.0243; 101.0241; 89.0241	281.2482; 255.2328	18:1: 223.1447 (ω-9); 195.1136 (ω-7)	18:1: ω-9 (95.2%); ω-7 (4.8%)	n.a.	18:1: ω-9 (100%)	n.a.	18:1: ω-9 (7.4%); ω-7 (92.6%)	18:1: ω-9 (92.5%); ω-7 (7.5%)	18:1: ω-9 (96.2%); ω-7 (3.8%)	18:1: ω-9 (93.0%); ω-7 (7.0%)
