# Supplementary material for: Detailed lipid investigation of edible seaweeds by photochemical derivatization and untargeted lipidomics
Source: Anal Bioanal Chem. 2024 Oct 11;416(28):6269–82. doi: 10.1007/s00216-024-05573-6 (PMC11541411; doi:10.1007/s00216-024-05573-6)
Supplement: Supplementary file 3 — Supplementary file3 (XLSX 348 KB) [file 216_2024_5573_MOESM3_ESM.xlsx]

## Sheet: Foglio1
Compound	Molecular Formula	Molecular Weight	ID	RT
PS(14:0)	C20H40NO9P	469.244	1	0
PS(14:1)	C20H38NO9P	467.228	1	0
PS(15:0)	C21H42NO9P	483.26	1	0
PS(16:0)	C22H44NO9P	497.275	1	0
PS(16:1)	C22H42NO9P	495.26	1	0
PS(17:0)	C23H46NO9P	511.291	1	0
PS(18:0)	C24H48NO9P	525.307	1	0
PS(18:1)	C24H46NO9P	523.291	1	0
PS(18:2)	C24H44NO9P	521.275	1	0
PS(18:3)	C24H42NO9P	519.26	1	0
PS(18:4)	C24H40NO9P	517.244	1	0
PS(20:0)	C26H52NO9P	553.338	1	0
PS(20:1)	C26H50NO9P	551.322	1	0
PS(20:2)	C26H48NO9P	549.307	1	0
PS(20:3)	C26H46NO9P	547.291	1	0
PS(20:4)	C26H44NO9P	545.275	1	0
PS(20:5)	C26H42NO9P	543.26	1	0
PS(22:0)	C28H56NO9P	581.369	1	0
PS(22:1)	C28H54NO9P	579.354	1	0
PS(22:2)	C28H52NO9P	577.338	1	0
PS(22:3)	C28H50NO9P	575.322	1	0
PS(22:4)	C28H48NO9P	573.307	1	0
PS(22:5)	C28H46NO9P	571.291	1	0
PS(22:6)	C28H44NO9P	569.275	1	0
PS(24:0)	C30H60NO9P	609.401	1	0
PS(24:1)	C30H58NO9P	607.385	1	0
PS(26:0)	C32H64NO9P	637.432	1	0
PS(P-16:0)	C22H44NO8P	481.28	1	0
PS(P-18:0)	C24H48NO8P	509.312	1	0
PS(P-18:1)	C24H46NO8P	507.296	1	0
PS(O-14:0)	C20H42NO8P	455.265	1	0
PS(O-16:0)	C22H46NO8P	483.296	1	0
PS(O-16:1)	C22H44NO8P	481.28	1	0
PS(O-18:0)	C24H50NO8P	511.327	1	0
PS(O-18:1)	C24H48NO8P	509.312	1	0
PS(O-18:2)	C24H46NO8P	507.296	1	0
PS(O-20:0)	C26H54NO8P	539.359	1	0
PS(O-20:1)	C26H52NO8P	537.343	1	0
PS(O-22:0)	C28H58NO8P	567.39	1	0
PS(O-22:1)	C28H56NO8P	565.374	1	0
PS(O-24:0)	C30H62NO8P	595.421	1	0
PS(14:0/14:0)	C34H66NO10P	679.442	1	0
PS(14:0/14:1)	C34H64NO10P	677.427	1	0
PS(14:0/15:0)	C35H68NO10P	693.458	1	0
PS(14:0/16:0)	C36H70NO10P	707.474	1	0
PS(14:0/16:1)	C36H68NO10P	705.458	1	0
PS(14:0/17:0)	C37H72NO10P	721.489	1	0
PS(14:0/18:0)	C38H74NO10P	735.505	1	0
PS(14:0/18:1)	C38H72NO10P	733.489	1	0
PS(14:0/18:2)	C38H70NO10P	731.474	1	0
PS(14:0/18:3)	C38H68NO10P	729.458	1	0
PS(14:0/18:4)	C38H66NO10P	727.442	1	0
PS(14:0/20:0)	C40H78NO10P	763.536	1	0
PS(14:0/20:1)	C40H76NO10P	761.521	1	0
PS(14:0/20:2)	C40H74NO10P	759.505	1	0
PS(14:0/20:3)	C40H72NO10P	757.489	1	0
PS(14:0/20:4)	C40H70NO10P	755.474	1	0
PS(14:0/20:5)	C40H68NO10P	753.458	1	0
PS(14:0/22:0)	C42H82NO10P	791.568	1	0
PS(14:0/22:1)	C42H80NO10P	789.552	1	0
PS(14:0/22:2)	C42H78NO10P	787.536	1	0
PS(14:0/22:3)	C42H76NO10P	785.521	1	0
PS(14:0/22:4)	C42H74NO10P	783.505	1	0
PS(14:0/22:5)	C42H72NO10P	781.489	1	0
PS(14:0/22:6)	C42H70NO10P	779.474	1	0
PS(14:0/24:0)	C44H86NO10P	819.599	1	0
PS(14:0/24:1)	C44H84NO10P	817.583	1	0
PS(14:0/26:0)	C46H90NO10P	847.63	1	0
PS(14:0/P-16:0)	C36H70NO9P	691.479	1	0
PS(14:0/P-18:0)	C38H74NO9P	719.51	1	0
PS(14:0/P-18:1)	C38H72NO9P	717.494	1	0
PS(14:0/O-14:0)	C34H68NO9P	665.463	1	0
PS(14:0/O-16:0)	C36H72NO9P	693.494	1	0
PS(14:0/O-16:1)	C36H70NO9P	691.479	1	0
PS(14:0/O-18:0)	C38H76NO9P	721.526	1	0
PS(14:0/O-18:1)	C38H74NO9P	719.51	1	0
PS(14:0/O-18:2)	C38H72NO9P	717.494	1	0
PS(14:0/O-20:0)	C40H80NO9P	749.557	1	0
PS(14:0/O-20:1)	C40H78NO9P	747.541	1	0
PS(14:0/O-22:0)	C42H84NO9P	777.588	1	0
PS(14:0/O-22:1)	C42H82NO9P	775.573	1	0
PS(14:0/O-24:0)	C44H88NO9P	805.62	1	0
PS(14:1/14:1)	C34H62NO10P	675.411	1	0
PS(14:1/15:0)	C35H66NO10P	691.442	1	0
PS(14:1/16:0)	C36H68NO10P	705.458	1	0
PS(14:1/16:1)	C36H66NO10P	703.442	1	0
PS(14:1/17:0)	C37H70NO10P	719.474	1	0
PS(14:1/18:0)	C38H72NO10P	733.489	1	0
PS(14:1/18:1)	C38H70NO10P	731.474	1	0
PS(14:1/18:2)	C38H68NO10P	729.458	1	0
PS(14:1/18:3)	C38H66NO10P	727.442	1	0
PS(14:1/18:4)	C38H64NO10P	725.427	1	0
PS(14:1/20:0)	C40H76NO10P	761.521	1	0
PS(14:1/20:1)	C40H74NO10P	759.505	1	0
PS(14:1/20:2)	C40H72NO10P	757.489	1	0
PS(14:1/20:3)	C40H70NO10P	755.474	1	0
PS(14:1/20:4)	C40H68NO10P	753.458	1	0
PS(14:1/20:5)	C40H66NO10P	751.442	1	0
PS(14:1/22:0)	C42H80NO10P	789.552	1	0
PS(14:1/22:1)	C42H78NO10P	787.536	1	0
PS(14:1/22:2)	C42H76NO10P	785.521	1	0
PS(14:1/22:3)	C42H74NO10P	783.505	1	0
PS(14:1/22:4)	C42H72NO10P	781.489	1	0
PS(14:1/22:5)	C42H70NO10P	779.474	1	0
PS(14:1/22:6)	C42H68NO10P	777.458	1	0
PS(14:1/24:0)	C44H84NO10P	817.583	1	0
PS(14:1/24:1)	C44H82NO10P	815.568	1	0
PS(14:1/26:0)	C46H88NO10P	845.615	1	0
PS(14:1/P-16:0)	C36H68NO9P	689.463	1	0
PS(14:1/P-18:0)	C38H72NO9P	717.494	1	0
PS(14:1/P-18:1)	C38H70NO9P	715.479	1	0
PS(14:1/O-14:0)	C34H66NO9P	663.448	1	0
PS(14:1/O-16:0)	C36H70NO9P	691.479	1	0
PS(14:1/O-16:1)	C36H68NO9P	689.463	1	0
PS(14:1/O-18:0)	C38H74NO9P	719.51	1	0
PS(14:1/O-18:1)	C38H72NO9P	717.494	1	0
PS(14:1/O-18:2)	C38H70NO9P	715.479	1	0
PS(14:1/O-20:0)	C40H78NO9P	747.541	1	0
PS(14:1/O-20:1)	C40H76NO9P	745.526	1	0
PS(14:1/O-22:0)	C42H82NO9P	775.573	1	0
PS(14:1/O-22:1)	C42H80NO9P	773.557	1	0
PS(14:1/O-24:0)	C44H86NO9P	803.604	1	0
PS(15:0/15:0)	C36H70NO10P	707.474	1	0
PS(15:0/16:0)	C37H72NO10P	721.489	1	0
PS(15:0/16:1)	C37H70NO10P	719.474	1	0
PS(15:0/17:0)	C38H74NO10P	735.505	1	0
PS(15:0/18:0)	C39H76NO10P	749.521	1	0
PS(15:0/18:1)	C39H74NO10P	747.505	1	0
PS(15:0/18:2)	C39H72NO10P	745.489	1	0
PS(15:0/18:3)	C39H70NO10P	743.474	1	0
PS(15:0/18:4)	C39H68NO10P	741.458	1	0
PS(15:0/20:0)	C41H80NO10P	777.552	1	0
PS(15:0/20:1)	C41H78NO10P	775.536	1	0
PS(15:0/20:2)	C41H76NO10P	773.521	1	0
PS(15:0/20:3)	C41H74NO10P	771.505	1	0
PS(15:0/20:4)	C41H72NO10P	769.489	1	0
PS(15:0/20:5)	C41H70NO10P	767.474	1	0
PS(15:0/22:0)	C43H84NO10P	805.583	1	0
PS(15:0/22:1)	C43H82NO10P	803.568	1	0
PS(15:0/22:2)	C43H80NO10P	801.552	1	0
PS(15:0/22:3)	C43H78NO10P	799.536	1	0
PS(15:0/22:4)	C43H76NO10P	797.521	1	0
PS(15:0/22:5)	C43H74NO10P	795.505	1	0
PS(15:0/22:6)	C43H72NO10P	793.489	1	0
PS(15:0/24:0)	C45H88NO10P	833.615	1	0
PS(15:0/24:1)	C45H86NO10P	831.599	1	0
PS(15:0/26:0)	C47H92NO10P	861.646	1	0
PS(15:0/P-16:0)	C37H72NO9P	705.494	1	0
PS(15:0/P-18:0)	C39H76NO9P	733.526	1	0
PS(15:0/P-18:1)	C39H74NO9P	731.51	1	0
PS(15:0/O-14:0)	C35H70NO9P	679.479	1	0
PS(15:0/O-16:0)	C37H74NO9P	707.51	1	0
PS(15:0/O-16:1)	C37H72NO9P	705.494	1	0
PS(15:0/O-18:0)	C39H78NO9P	735.541	1	0
PS(15:0/O-18:1)	C39H76NO9P	733.526	1	0
PS(15:0/O-18:2)	C39H74NO9P	731.51	1	0
PS(15:0/O-20:0)	C41H82NO9P	763.573	1	0
PS(15:0/O-20:1)	C41H80NO9P	761.557	1	0
PS(15:0/O-22:0)	C43H86NO9P	791.604	1	0
PS(15:0/O-22:1)	C43H84NO9P	789.588	1	0
PS(15:0/O-24:0)	C45H90NO9P	819.635	1	0
PS(16:0/16:0)	C38H74NO10P	735.505	1	0
PS(16:0/16:1)	C38H72NO10P	733.489	1	0
PS(16:0/17:0)	C39H76NO10P	749.521	1	0
PS(16:0/18:0)	C40H78NO10P	763.536	1	0
PS(16:0/18:1)	C40H76NO10P	761.521	1	0
PS(16:0/18:2)	C40H74NO10P	759.505	1	0
PS(16:0/18:3)	C40H72NO10P	757.489	1	0
PS(16:0/18:4)	C40H70NO10P	755.474	1	0
PS(16:0/20:0)	C42H82NO10P	791.568	1	0
PS(16:0/20:1)	C42H80NO10P	789.552	1	0
PS(16:0/20:2)	C42H78NO10P	787.536	1	0
PS(16:0/20:3)	C42H76NO10P	785.521	1	0
PS(16:0/20:4)	C42H74NO10P	783.505	1	0
PS(16:0/20:5)	C42H72NO10P	781.489	1	0
PS(16:0/22:0)	C44H86NO10P	819.599	1	0
PS(16:0/22:1)	C44H84NO10P	817.583	1	0
PS(16:0/22:2)	C44H82NO10P	815.568	1	0
PS(16:0/22:3)	C44H80NO10P	813.552	1	0
PS(16:0/22:4)	C44H78NO10P	811.536	1	0
PS(16:0/22:5)	C44H76NO10P	809.521	1	0
PS(16:0/22:6)	C44H74NO10P	807.505	1	0
PS(16:0/24:0)	C46H90NO10P	847.63	1	0
PS(16:0/24:1)	C46H88NO10P	845.615	1	0
PS(16:0/26:0)	C48H94NO10P	875.662	1	0
PS(16:0/P-16:0)	C38H74NO9P	719.51	1	0
PS(16:0/P-18:0)	C40H78NO9P	747.541	1	0
PS(16:0/P-18:1)	C40H76NO9P	745.526	1	0
PS(16:0/O-14:0)	C36H72NO9P	693.494	1	0
PS(16:0/O-16:0)	C38H76NO9P	721.526	1	0
PS(16:0/O-16:1)	C38H74NO9P	719.51	1	0
PS(16:0/O-18:0)	C40H80NO9P	749.557	1	0
PS(16:0/O-18:1)	C40H78NO9P	747.541	1	0
PS(16:0/O-18:2)	C40H76NO9P	745.526	1	0
PS(16:0/O-20:0)	C42H84NO9P	777.588	1	0
PS(16:0/O-20:1)	C42H82NO9P	775.573	1	0
PS(16:0/O-22:0)	C44H88NO9P	805.62	1	0
PS(16:0/O-22:1)	C44H86NO9P	803.604	1	0
PS(16:0/O-24:0)	C46H92NO9P	833.651	1	0
PS(16:1/16:1)	C38H70NO10P	731.474	1	0
PS(16:1/17:0)	C39H74NO10P	747.505	1	0
PS(16:1/18:0)	C40H76NO10P	761.521	1	0
PS(16:1/18:1)	C40H74NO10P	759.505	1	0
PS(16:1/18:2)	C40H72NO10P	757.489	1	0
PS(16:1/18:3)	C40H70NO10P	755.474	1	0
PS(16:1/18:4)	C40H68NO10P	753.458	1	0
PS(16:1/20:0)	C42H80NO10P	789.552	1	0
PS(16:1/20:1)	C42H78NO10P	787.536	1	0
PS(16:1/20:2)	C42H76NO10P	785.521	1	0
PS(16:1/20:3)	C42H74NO10P	783.505	1	0
PS(16:1/20:4)	C42H72NO10P	781.489	1	0
PS(16:1/20:5)	C42H70NO10P	779.474	1	0
PS(16:1/22:0)	C44H84NO10P	817.583	1	0
PS(16:1/22:1)	C44H82NO10P	815.568	1	0
PS(16:1/22:2)	C44H80NO10P	813.552	1	0
PS(16:1/22:3)	C44H78NO10P	811.536	1	0
PS(16:1/22:4)	C44H76NO10P	809.521	1	0
PS(16:1/22:5)	C44H74NO10P	807.505	1	0
PS(16:1/22:6)	C44H72NO10P	805.489	1	0
PS(16:1/24:0)	C46H88NO10P	845.615	1	0
PS(16:1/24:1)	C46H86NO10P	843.599	1	0
PS(16:1/26:0)	C48H92NO10P	873.646	1	0
PS(16:1/P-16:0)	C38H72NO9P	717.494	1	0
PS(16:1/P-18:0)	C40H76NO9P	745.526	1	0
PS(16:1/P-18:1)	C40H74NO9P	743.51	1	0
PS(16:1/O-14:0)	C36H70NO9P	691.479	1	0
PS(16:1/O-16:0)	C38H74NO9P	719.51	1	0
PS(16:1/O-16:1)	C38H72NO9P	717.494	1	0
PS(16:1/O-18:0)	C40H78NO9P	747.541	1	0
PS(16:1/O-18:1)	C40H76NO9P	745.526	1	0
PS(16:1/O-18:2)	C40H74NO9P	743.51	1	0
PS(16:1/O-20:0)	C42H82NO9P	775.573	1	0
PS(16:1/O-20:1)	C42H80NO9P	773.557	1	0
PS(16:1/O-22:0)	C44H86NO9P	803.604	1	0
PS(16:1/O-22:1)	C44H84NO9P	801.588	1	0
PS(16:1/O-24:0)	C46H90NO9P	831.635	1	0
PS(17:0/17:0)	C40H78NO10P	763.536	1	0
PS(17:0/18:0)	C41H80NO10P	777.552	1	0
PS(17:0/18:1)	C41H78NO10P	775.536	1	0
PS(17:0/18:2)	C41H76NO10P	773.521	1	0
PS(17:0/18:3)	C41H74NO10P	771.505	1	0
PS(17:0/18:4)	C41H72NO10P	769.489	1	0
PS(17:0/20:0)	C43H84NO10P	805.583	1	0
PS(17:0/20:1)	C43H82NO10P	803.568	1	0
PS(17:0/20:2)	C43H80NO10P	801.552	1	0
PS(17:0/20:3)	C43H78NO10P	799.536	1	0
PS(17:0/20:4)	C43H76NO10P	797.521	1	0
PS(17:0/20:5)	C43H74NO10P	795.505	1	0
PS(17:0/22:0)	C45H88NO10P	833.615	1	0
PS(17:0/22:1)	C45H86NO10P	831.599	1	0
PS(17:0/22:2)	C45H84NO10P	829.583	1	0
PS(17:0/22:3)	C45H82NO10P	827.568	1	0
PS(17:0/22:4)	C45H80NO10P	825.552	1	0
PS(17:0/22:5)	C45H78NO10P	823.536	1	0
PS(17:0/22:6)	C45H76NO10P	821.521	1	0
PS(17:0/24:0)	C47H92NO10P	861.646	1	0
PS(17:0/24:1)	C47H90NO10P	859.63	1	0
PS(17:0/26:0)	C49H96NO10P	889.677	1	0
PS(17:0/P-16:0)	C39H76NO9P	733.526	1	0
PS(17:0/P-18:0)	C41H80NO9P	761.557	1	0
PS(17:0/P-18:1)	C41H78NO9P	759.541	1	0
PS(17:0/O-14:0)	C37H74NO9P	707.51	1	0
PS(17:0/O-16:0)	C39H78NO9P	735.541	1	0
PS(17:0/O-16:1)	C39H76NO9P	733.526	1	0
PS(17:0/O-18:0)	C41H82NO9P	763.573	1	0
PS(17:0/O-18:1)	C41H80NO9P	761.557	1	0
PS(17:0/O-18:2)	C41H78NO9P	759.541	1	0
PS(17:0/O-20:0)	C43H86NO9P	791.604	1	0
PS(17:0/O-20:1)	C43H84NO9P	789.588	1	0
PS(17:0/O-22:0)	C45H90NO9P	819.635	1	0
PS(17:0/O-22:1)	C45H88NO9P	817.62	1	0
PS(17:0/O-24:0)	C47H94NO9P	847.667	1	0
PS(18:0/18:0)	C42H82NO10P	791.568	1	0
PS(18:0/18:1)	C42H80NO10P	789.552	1	0
PS(18:0/18:2)	C42H78NO10P	787.536	1	0
PS(18:0/18:3)	C42H76NO10P	785.521	1	0
PS(18:0/18:4)	C42H74NO10P	783.505	1	0
PS(18:0/20:0)	C44H86NO10P	819.599	1	0
PS(18:0/20:1)	C44H84NO10P	817.583	1	0
PS(18:0/20:2)	C44H82NO10P	815.568	1	0
PS(18:0/20:3)	C44H80NO10P	813.552	1	0
PS(18:0/20:4)	C44H78NO10P	811.536	1	0
PS(18:0/20:5)	C44H76NO10P	809.521	1	0
PS(18:0/22:0)	C46H90NO10P	847.63	1	0
PS(18:0/22:1)	C46H88NO10P	845.615	1	0
PS(18:0/22:2)	C46H86NO10P	843.599	1	0
PS(18:0/22:3)	C46H84NO10P	841.583	1	0
PS(18:0/22:4)	C46H82NO10P	839.568	1	0
PS(18:0/22:5)	C46H80NO10P	837.552	1	0
PS(18:0/22:6)	C46H78NO10P	835.536	1	0
PS(18:0/24:0)	C48H94NO10P	875.662	1	0
PS(18:0/24:1)	C48H92NO10P	873.646	1	0
PS(18:0/26:0)	C50H98NO10P	903.693	1	0
PS(18:0/P-16:0)	C40H78NO9P	747.541	1	0
PS(18:0/P-18:0)	C42H82NO9P	775.573	1	0
PS(18:0/P-18:1)	C42H80NO9P	773.557	1	0
PS(18:0/O-14:0)	C38H76NO9P	721.526	1	0
PS(18:0/O-16:0)	C40H80NO9P	749.557	1	0
PS(18:0/O-16:1)	C40H78NO9P	747.541	1	0
PS(18:0/O-18:0)	C42H84NO9P	777.588	1	0
PS(18:0/O-18:1)	C42H82NO9P	775.573	1	0
PS(18:0/O-18:2)	C42H80NO9P	773.557	1	0
PS(18:0/O-20:0)	C44H88NO9P	805.62	1	0
PS(18:0/O-20:1)	C44H86NO9P	803.604	1	0
PS(18:0/O-22:0)	C46H92NO9P	833.651	1	0
PS(18:0/O-22:1)	C46H90NO9P	831.635	1	0
PS(18:0/O-24:0)	C48H96NO9P	861.682	1	0
PS(18:1/18:1)	C42H78NO10P	787.536	1	0
PS(18:1/18:2)	C42H76NO10P	785.521	1	0
PS(18:1/18:3)	C42H74NO10P	783.505	1	0
PS(18:1/18:4)	C42H72NO10P	781.489	1	0
PS(18:1/20:0)	C44H84NO10P	817.583	1	0
PS(18:1/20:1)	C44H82NO10P	815.568	1	0
PS(18:1/20:2)	C44H80NO10P	813.552	1	0
PS(18:1/20:3)	C44H78NO10P	811.536	1	0
PS(18:1/20:4)	C44H76NO10P	809.521	1	0
PS(18:1/20:5)	C44H74NO10P	807.505	1	0
PS(18:1/22:0)	C46H88NO10P	845.615	1	0
PS(18:1/22:1)	C46H86NO10P	843.599	1	0
PS(18:1/22:2)	C46H84NO10P	841.583	1	0
PS(18:1/22:3)	C46H82NO10P	839.568	1	0
PS(18:1/22:4)	C46H80NO10P	837.552	1	0
PS(18:1/22:5)	C46H78NO10P	835.536	1	0
PS(18:1/22:6)	C46H76NO10P	833.521	1	0
PS(18:1/24:0)	C48H92NO10P	873.646	1	0
PS(18:1/24:1)	C48H90NO10P	871.63	1	0
PS(18:1/26:0)	C50H96NO10P	901.677	1	0
PS(18:1/P-16:0)	C40H76NO9P	745.526	1	0
PS(18:1/P-18:0)	C42H80NO9P	773.557	1	0
PS(18:1/P-18:1)	C42H78NO9P	771.541	1	0
PS(18:1/O-14:0)	C38H74NO9P	719.51	1	0
PS(18:1/O-16:0)	C40H78NO9P	747.541	1	0
PS(18:1/O-16:1)	C40H76NO9P	745.526	1	0
PS(18:1/O-18:0)	C42H82NO9P	775.573	1	0
PS(18:1/O-18:1)	C42H80NO9P	773.557	1	0
PS(18:1/O-18:2)	C42H78NO9P	771.541	1	0
PS(18:1/O-20:0)	C44H86NO9P	803.604	1	0
PS(18:1/O-20:1)	C44H84NO9P	801.588	1	0
PS(18:1/O-22:0)	C46H90NO9P	831.635	1	0
PS(18:1/O-22:1)	C46H88NO9P	829.62	1	0
PS(18:1/O-24:0)	C48H94NO9P	859.667	1	0
PS(18:2/18:2)	C42H74NO10P	783.505	1	0
PS(18:2/18:3)	C42H72NO10P	781.489	1	0
PS(18:2/18:4)	C42H70NO10P	779.474	1	0
PS(18:2/20:0)	C44H82NO10P	815.568	1	0
PS(18:2/20:1)	C44H80NO10P	813.552	1	0
PS(18:2/20:2)	C44H78NO10P	811.536	1	0
PS(18:2/20:3)	C44H76NO10P	809.521	1	0
PS(18:2/20:4)	C44H74NO10P	807.505	1	0
PS(18:2/20:5)	C44H72NO10P	805.489	1	0
PS(18:2/22:0)	C46H86NO10P	843.599	1	0
PS(18:2/22:1)	C46H84NO10P	841.583	1	0
PS(18:2/22:2)	C46H82NO10P	839.568	1	0
PS(18:2/22:3)	C46H80NO10P	837.552	1	0
PS(18:2/22:4)	C46H78NO10P	835.536	1	0
PS(18:2/22:5)	C46H76NO10P	833.521	1	0
PS(18:2/22:6)	C46H74NO10P	831.505	1	0
PS(18:2/24:0)	C48H90NO10P	871.63	1	0
PS(18:2/24:1)	C48H88NO10P	869.615	1	0
PS(18:2/26:0)	C50H94NO10P	899.662	1	0
PS(18:2/P-16:0)	C40H74NO9P	743.51	1	0
PS(18:2/P-18:0)	C42H78NO9P	771.541	1	0
PS(18:2/P-18:1)	C42H76NO9P	769.526	1	0
PS(18:2/O-14:0)	C38H72NO9P	717.494	1	0
PS(18:2/O-16:0)	C40H76NO9P	745.526	1	0
PS(18:2/O-16:1)	C40H74NO9P	743.51	1	0
PS(18:2/O-18:0)	C42H80NO9P	773.557	1	0
PS(18:2/O-18:1)	C42H78NO9P	771.541	1	0
PS(18:2/O-18:2)	C42H76NO9P	769.526	1	0
PS(18:2/O-20:0)	C44H84NO9P	801.588	1	0
PS(18:2/O-20:1)	C44H82NO9P	799.573	1	0
PS(18:2/O-22:0)	C46H88NO9P	829.62	1	0
PS(18:2/O-22:1)	C46H86NO9P	827.604	1	0
PS(18:2/O-24:0)	C48H92NO9P	857.651	1	0
PS(18:3/18:3)	C42H70NO10P	779.474	1	0
PS(18:3/18:4)	C42H68NO10P	777.458	1	0
PS(18:3/20:0)	C44H80NO10P	813.552	1	0
PS(18:3/20:1)	C44H78NO10P	811.536	1	0
PS(18:3/20:2)	C44H76NO10P	809.521	1	0
PS(18:3/20:3)	C44H74NO10P	807.505	1	0
PS(18:3/20:4)	C44H72NO10P	805.489	1	0
PS(18:3/20:5)	C44H70NO10P	803.474	1	0
PS(18:3/22:0)	C46H84NO10P	841.583	1	0
PS(18:3/22:1)	C46H82NO10P	839.568	1	0
PS(18:3/22:2)	C46H80NO10P	837.552	1	0
PS(18:3/22:3)	C46H78NO10P	835.536	1	0
PS(18:3/22:4)	C46H76NO10P	833.521	1	0
PS(18:3/22:5)	C46H74NO10P	831.505	1	0
PS(18:3/22:6)	C46H72NO10P	829.489	1	0
PS(18:3/24:0)	C48H88NO10P	869.615	1	0
PS(18:3/24:1)	C48H86NO10P	867.599	1	0
PS(18:3/26:0)	C50H92NO10P	897.646	1	0
PS(18:3/P-16:0)	C40H72NO9P	741.494	1	0
PS(18:3/P-18:0)	C42H76NO9P	769.526	1	0
PS(18:3/P-18:1)	C42H74NO9P	767.51	1	0
PS(18:3/O-14:0)	C38H70NO9P	715.479	1	0
PS(18:3/O-16:0)	C40H74NO9P	743.51	1	0
PS(18:3/O-16:1)	C40H72NO9P	741.494	1	0
PS(18:3/O-18:0)	C42H78NO9P	771.541	1	0
PS(18:3/O-18:1)	C42H76NO9P	769.526	1	0
PS(18:3/O-18:2)	C42H74NO9P	767.51	1	0
PS(18:3/O-20:0)	C44H82NO9P	799.573	1	0
PS(18:3/O-20:1)	C44H80NO9P	797.557	1	0
PS(18:3/O-22:0)	C46H86NO9P	827.604	1	0
PS(18:3/O-22:1)	C46H84NO9P	825.588	1	0
PS(18:3/O-24:0)	C48H90NO9P	855.635	1	0
PS(18:4/18:4)	C42H66NO10P	775.442	1	0
PS(18:4/20:0)	C44H78NO10P	811.536	1	0
PS(18:4/20:1)	C44H76NO10P	809.521	1	0
PS(18:4/20:2)	C44H74NO10P	807.505	1	0
PS(18:4/20:3)	C44H72NO10P	805.489	1	0
PS(18:4/20:4)	C44H70NO10P	803.474	1	0
PS(18:4/20:5)	C44H68NO10P	801.458	1	0
PS(18:4/22:0)	C46H82NO10P	839.568	1	0
PS(18:4/22:1)	C46H80NO10P	837.552	1	0
PS(18:4/22:2)	C46H78NO10P	835.536	1	0
PS(18:4/22:3)	C46H76NO10P	833.521	1	0
PS(18:4/22:4)	C46H74NO10P	831.505	1	0
PS(18:4/22:5)	C46H72NO10P	829.489	1	0
PS(18:4/22:6)	C46H70NO10P	827.474	1	0
PS(18:4/24:0)	C48H86NO10P	867.599	1	0
PS(18:4/24:1)	C48H84NO10P	865.583	1	0
PS(18:4/26:0)	C50H90NO10P	895.63	1	0
PS(18:4/P-16:0)	C40H70NO9P	739.479	1	0
PS(18:4/P-18:0)	C42H74NO9P	767.51	1	0
PS(18:4/P-18:1)	C42H72NO9P	765.494	1	0
PS(18:4/O-14:0)	C38H68NO9P	713.463	1	0
PS(18:4/O-16:0)	C40H72NO9P	741.494	1	0
PS(18:4/O-16:1)	C40H70NO9P	739.479	1	0
PS(18:4/O-18:0)	C42H76NO9P	769.526	1	0
PS(18:4/O-18:1)	C42H74NO9P	767.51	1	0
PS(18:4/O-18:2)	C42H72NO9P	765.494	1	0
PS(18:4/O-20:0)	C44H80NO9P	797.557	1	0
PS(18:4/O-20:1)	C44H78NO9P	795.541	1	0
PS(18:4/O-22:0)	C46H84NO9P	825.588	1	0
PS(18:4/O-22:1)	C46H82NO9P	823.573	1	0
PS(18:4/O-24:0)	C48H88NO9P	853.62	1	0
PS(20:0/20:0)	C46H90NO10P	847.63	1	0
PS(20:0/20:1)	C46H88NO10P	845.615	1	0
PS(20:0/20:2)	C46H86NO10P	843.599	1	0
PS(20:0/20:3)	C46H84NO10P	841.583	1	0
PS(20:0/20:4)	C46H82NO10P	839.568	1	0
PS(20:0/20:5)	C46H80NO10P	837.552	1	0
PS(20:0/22:0)	C48H94NO10P	875.662	1	0
PS(20:0/22:1)	C48H92NO10P	873.646	1	0
PS(20:0/22:2)	C48H90NO10P	871.63	1	0
PS(20:0/22:3)	C48H88NO10P	869.615	1	0
PS(20:0/22:4)	C48H86NO10P	867.599	1	0
PS(20:0/22:5)	C48H84NO10P	865.583	1	0
PS(20:0/22:6)	C48H82NO10P	863.568	1	0
PS(20:0/24:0)	C50H98NO10P	903.693	1	0
PS(20:0/24:1)	C50H96NO10P	901.677	1	0
PS(20:0/26:0)	C52H102NO10P	931.724	1	0
PS(20:0/P-16:0)	C42H82NO9P	775.573	1	0
PS(20:0/P-18:0)	C44H86NO9P	803.604	1	0
PS(20:0/P-18:1)	C44H84NO9P	801.588	1	0
PS(20:0/O-14:0)	C40H80NO9P	749.557	1	0
PS(20:0/O-16:0)	C42H84NO9P	777.588	1	0
PS(20:0/O-16:1)	C42H82NO9P	775.573	1	0
PS(20:0/O-18:0)	C44H88NO9P	805.62	1	0
PS(20:0/O-18:1)	C44H86NO9P	803.604	1	0
PS(20:0/O-18:2)	C44H84NO9P	801.588	1	0
PS(20:0/O-20:0)	C46H92NO9P	833.651	1	0
PS(20:0/O-20:1)	C46H90NO9P	831.635	1	0
PS(20:0/O-22:0)	C48H96NO9P	861.682	1	0
PS(20:0/O-22:1)	C48H94NO9P	859.667	1	0
PS(20:0/O-24:0)	C50H100NO9P	889.714	1	0
PS(20:1/20:1)	C46H86NO10P	843.599	1	0
PS(20:1/20:2)	C46H84NO10P	841.583	1	0
PS(20:1/20:3)	C46H82NO10P	839.568	1	0
PS(20:1/20:4)	C46H80NO10P	837.552	1	0
PS(20:1/20:5)	C46H78NO10P	835.536	1	0
PS(20:1/22:0)	C48H92NO10P	873.646	1	0
PS(20:1/22:1)	C48H90NO10P	871.63	1	0
PS(20:1/22:2)	C48H88NO10P	869.615	1	0
PS(20:1/22:3)	C48H86NO10P	867.599	1	0
PS(20:1/22:4)	C48H84NO10P	865.583	1	0
PS(20:1/22:5)	C48H82NO10P	863.568	1	0
PS(20:1/22:6)	C48H80NO10P	861.552	1	0
PS(20:1/24:0)	C50H96NO10P	901.677	1	0
PS(20:1/24:1)	C50H94NO10P	899.662	1	0
PS(20:1/26:0)	C52H100NO10P	929.708	1	0
PS(20:1/P-16:0)	C42H80NO9P	773.557	1	0
PS(20:1/P-18:0)	C44H84NO9P	801.588	1	0
PS(20:1/P-18:1)	C44H82NO9P	799.573	1	0
PS(20:1/O-14:0)	C40H78NO9P	747.541	1	0
PS(20:1/O-16:0)	C42H82NO9P	775.573	1	0
PS(20:1/O-16:1)	C42H80NO9P	773.557	1	0
PS(20:1/O-18:0)	C44H86NO9P	803.604	1	0
PS(20:1/O-18:1)	C44H84NO9P	801.588	1	0
PS(20:1/O-18:2)	C44H82NO9P	799.573	1	0
PS(20:1/O-20:0)	C46H90NO9P	831.635	1	0
PS(20:1/O-20:1)	C46H88NO9P	829.62	1	0
PS(20:1/O-22:0)	C48H94NO9P	859.667	1	0
PS(20:1/O-22:1)	C48H92NO9P	857.651	1	0
PS(20:1/O-24:0)	C50H98NO9P	887.698	1	0
PS(20:2/20:2)	C46H82NO10P	839.568	1	0
PS(20:2/20:3)	C46H80NO10P	837.552	1	0
PS(20:2/20:4)	C46H78NO10P	835.536	1	0
PS(20:2/20:5)	C46H76NO10P	833.521	1	0
PS(20:2/22:0)	C48H90NO10P	871.63	1	0
PS(20:2/22:1)	C48H88NO10P	869.615	1	0
PS(20:2/22:2)	C48H86NO10P	867.599	1	0
PS(20:2/22:3)	C48H84NO10P	865.583	1	0
PS(20:2/22:4)	C48H82NO10P	863.568	1	0
PS(20:2/22:5)	C48H80NO10P	861.552	1	0
PS(20:2/22:6)	C48H78NO10P	859.536	1	0
PS(20:2/24:0)	C50H94NO10P	899.662	1	0
PS(20:2/24:1)	C50H92NO10P	897.646	1	0
PS(20:2/26:0)	C52H98NO10P	927.693	1	0
PS(20:2/P-16:0)	C42H78NO9P	771.541	1	0
PS(20:2/P-18:0)	C44H82NO9P	799.573	1	0
PS(20:2/P-18:1)	C44H80NO9P	797.557	1	0
PS(20:2/O-14:0)	C40H76NO9P	745.526	1	0
PS(20:2/O-16:0)	C42H80NO9P	773.557	1	0
PS(20:2/O-16:1)	C42H78NO9P	771.541	1	0
PS(20:2/O-18:0)	C44H84NO9P	801.588	1	0
PS(20:2/O-18:1)	C44H82NO9P	799.573	1	0
PS(20:2/O-18:2)	C44H80NO9P	797.557	1	0
PS(20:2/O-20:0)	C46H88NO9P	829.62	1	0
PS(20:2/O-20:1)	C46H86NO9P	827.604	1	0
PS(20:2/O-22:0)	C48H92NO9P	857.651	1	0
PS(20:2/O-22:1)	C48H90NO9P	855.635	1	0
PS(20:2/O-24:0)	C50H96NO9P	885.682	1	0
PS(20:3/20:3)	C46H78NO10P	835.536	1	0
PS(20:3/20:4)	C46H76NO10P	833.521	1	0
PS(20:3/20:5)	C46H74NO10P	831.505	1	0
PS(20:3/22:0)	C48H88NO10P	869.615	1	0
PS(20:3/22:1)	C48H86NO10P	867.599	1	0
PS(20:3/22:2)	C48H84NO10P	865.583	1	0
PS(20:3/22:3)	C48H82NO10P	863.568	1	0
PS(20:3/22:4)	C48H80NO10P	861.552	1	0
PS(20:3/22:5)	C48H78NO10P	859.536	1	0
PS(20:3/22:6)	C48H76NO10P	857.521	1	0
PS(20:3/24:0)	C50H92NO10P	897.646	1	0
PS(20:3/24:1)	C50H90NO10P	895.63	1	0
PS(20:3/26:0)	C52H96NO10P	925.677	1	0
PS(20:3/P-16:0)	C42H76NO9P	769.526	1	0
PS(20:3/P-18:0)	C44H80NO9P	797.557	1	0
PS(20:3/P-18:1)	C44H78NO9P	795.541	1	0
PS(20:3/O-14:0)	C40H74NO9P	743.51	1	0
PS(20:3/O-16:0)	C42H78NO9P	771.541	1	0
PS(20:3/O-16:1)	C42H76NO9P	769.526	1	0
PS(20:3/O-18:0)	C44H82NO9P	799.573	1	0
PS(20:3/O-18:1)	C44H80NO9P	797.557	1	0
PS(20:3/O-18:2)	C44H78NO9P	795.541	1	0
PS(20:3/O-20:0)	C46H86NO9P	827.604	1	0
PS(20:3/O-20:1)	C46H84NO9P	825.588	1	0
PS(20:3/O-22:0)	C48H90NO9P	855.635	1	0
PS(20:3/O-22:1)	C48H88NO9P	853.62	1	0
PS(20:3/O-24:0)	C50H94NO9P	883.667	1	0
PS(20:4/20:4)	C46H74NO10P	831.505	1	0
PS(20:4/20:5)	C46H72NO10P	829.489	1	0
PS(20:4/22:0)	C48H86NO10P	867.599	1	0
PS(20:4/22:1)	C48H84NO10P	865.583	1	0
PS(20:4/22:2)	C48H82NO10P	863.568	1	0
PS(20:4/22:3)	C48H80NO10P	861.552	1	0
PS(20:4/22:4)	C48H78NO10P	859.536	1	0
PS(20:4/22:5)	C48H76NO10P	857.521	1	0
PS(20:4/22:6)	C48H74NO10P	855.505	1	0
PS(20:4/24:0)	C50H90NO10P	895.63	1	0
PS(20:4/24:1)	C50H88NO10P	893.615	1	0
PS(20:4/26:0)	C52H94NO10P	923.662	1	0
PS(20:4/P-16:0)	C42H74NO9P	767.51	1	0
PS(20:4/P-18:0)	C44H78NO9P	795.541	1	0
PS(20:4/P-18:1)	C44H76NO9P	793.526	1	0
PS(20:4/O-14:0)	C40H72NO9P	741.494	1	0
PS(20:4/O-16:0)	C42H76NO9P	769.526	1	0
PS(20:4/O-16:1)	C42H74NO9P	767.51	1	0
PS(20:4/O-18:0)	C44H80NO9P	797.557	1	0
PS(20:4/O-18:1)	C44H78NO9P	795.541	1	0
PS(20:4/O-18:2)	C44H76NO9P	793.526	1	0
PS(20:4/O-20:0)	C46H84NO9P	825.588	1	0
PS(20:4/O-20:1)	C46H82NO9P	823.573	1	0
PS(20:4/O-22:0)	C48H88NO9P	853.62	1	0
PS(20:4/O-22:1)	C48H86NO9P	851.604	1	0
PS(20:4/O-24:0)	C50H92NO9P	881.651	1	0
PS(20:5/20:5)	C46H70NO10P	827.474	1	0
PS(20:5/22:0)	C48H84NO10P	865.583	1	0
PS(20:5/22:1)	C48H82NO10P	863.568	1	0
PS(20:5/22:2)	C48H80NO10P	861.552	1	0
PS(20:5/22:3)	C48H78NO10P	859.536	1	0
PS(20:5/22:4)	C48H76NO10P	857.521	1	0
PS(20:5/22:5)	C48H74NO10P	855.505	1	0
PS(20:5/22:6)	C48H72NO10P	853.489	1	0
PS(20:5/24:0)	C50H88NO10P	893.615	1	0
PS(20:5/24:1)	C50H86NO10P	891.599	1	0
PS(20:5/26:0)	C52H92NO10P	921.646	1	0
PS(20:5/P-16:0)	C42H72NO9P	765.494	1	0
PS(20:5/P-18:0)	C44H76NO9P	793.526	1	0
PS(20:5/P-18:1)	C44H74NO9P	791.51	1	0
PS(20:5/O-14:0)	C40H70NO9P	739.479	1	0
PS(20:5/O-16:0)	C42H74NO9P	767.51	1	0
PS(20:5/O-16:1)	C42H72NO9P	765.494	1	0
PS(20:5/O-18:0)	C44H78NO9P	795.541	1	0
PS(20:5/O-18:1)	C44H76NO9P	793.526	1	0
PS(20:5/O-18:2)	C44H74NO9P	791.51	1	0
PS(20:5/O-20:0)	C46H82NO9P	823.573	1	0
PS(20:5/O-20:1)	C46H80NO9P	821.557	1	0
PS(20:5/O-22:0)	C48H86NO9P	851.604	1	0
PS(20:5/O-22:1)	C48H84NO9P	849.588	1	0
PS(20:5/O-24:0)	C50H90NO9P	879.635	1	0
PS(22:0/22:0)	C50H98NO10P	903.693	1	0
PS(22:0/22:1)	C50H96NO10P	901.677	1	0
PS(22:0/22:2)	C50H94NO10P	899.662	1	0
PS(22:0/22:3)	C50H92NO10P	897.646	1	0
PS(22:0/22:4)	C50H90NO10P	895.63	1	0
PS(22:0/22:5)	C50H88NO10P	893.615	1	0
PS(22:0/22:6)	C50H86NO10P	891.599	1	0
PS(22:0/24:0)	C52H102NO10P	931.724	1	0
PS(22:0/24:1)	C52H100NO10P	929.708	1	0
PS(22:0/26:0)	C54H106NO10P	959.755	1	0
PS(22:0/P-16:0)	C44H86NO9P	803.604	1	0
PS(22:0/P-18:0)	C46H90NO9P	831.635	1	0
PS(22:0/P-18:1)	C46H88NO9P	829.62	1	0
PS(22:0/O-14:0)	C42H84NO9P	777.588	1	0
PS(22:0/O-16:0)	C44H88NO9P	805.62	1	0
PS(22:0/O-16:1)	C44H86NO9P	803.604	1	0
PS(22:0/O-18:0)	C46H92NO9P	833.651	1	0
PS(22:0/O-18:1)	C46H90NO9P	831.635	1	0
PS(22:0/O-18:2)	C46H88NO9P	829.62	1	0
PS(22:0/O-20:0)	C48H96NO9P	861.682	1	0
PS(22:0/O-20:1)	C48H94NO9P	859.667	1	0
PS(22:0/O-22:0)	C50H100NO9P	889.714	1	0
PS(22:0/O-22:1)	C50H98NO9P	887.698	1	0
PS(22:0/O-24:0)	C52H104NO9P	917.745	1	0
PS(22:1/22:1)	C50H94NO10P	899.662	1	0
PS(22:1/22:2)	C50H92NO10P	897.646	1	0
PS(22:1/22:3)	C50H90NO10P	895.63	1	0
PS(22:1/22:4)	C50H88NO10P	893.615	1	0
PS(22:1/22:5)	C50H86NO10P	891.599	1	0
PS(22:1/22:6)	C50H84NO10P	889.583	1	0
PS(22:1/24:0)	C52H100NO10P	929.708	1	0
PS(22:1/24:1)	C52H98NO10P	927.693	1	0
PS(22:1/26:0)	C54H104NO10P	957.74	1	0
PS(22:1/P-16:0)	C44H84NO9P	801.588	1	0
PS(22:1/P-18:0)	C46H88NO9P	829.62	1	0
PS(22:1/P-18:1)	C46H86NO9P	827.604	1	0
PS(22:1/O-14:0)	C42H82NO9P	775.573	1	0
PS(22:1/O-16:0)	C44H86NO9P	803.604	1	0
PS(22:1/O-16:1)	C44H84NO9P	801.588	1	0
PS(22:1/O-18:0)	C46H90NO9P	831.635	1	0
PS(22:1/O-18:1)	C46H88NO9P	829.62	1	0
PS(22:1/O-18:2)	C46H86NO9P	827.604	1	0
PS(22:1/O-20:0)	C48H94NO9P	859.667	1	0
PS(22:1/O-20:1)	C48H92NO9P	857.651	1	0
PS(22:1/O-22:0)	C50H98NO9P	887.698	1	0
PS(22:1/O-22:1)	C50H96NO9P	885.682	1	0
PS(22:1/O-24:0)	C52H102NO9P	915.729	1	0
PS(22:2/22:2)	C50H90NO10P	895.63	1	0
PS(22:2/22:3)	C50H88NO10P	893.615	1	0
PS(22:2/22:4)	C50H86NO10P	891.599	1	0
PS(22:2/22:5)	C50H84NO10P	889.583	1	0
PS(22:2/22:6)	C50H82NO10P	887.568	1	0
PS(22:2/24:0)	C52H98NO10P	927.693	1	0
PS(22:2/24:1)	C52H96NO10P	925.677	1	0
PS(22:2/26:0)	C54H102NO10P	955.724	1	0
PS(22:2/P-16:0)	C44H82NO9P	799.573	1	0
PS(22:2/P-18:0)	C46H86NO9P	827.604	1	0
PS(22:2/P-18:1)	C46H84NO9P	825.588	1	0
PS(22:2/O-14:0)	C42H80NO9P	773.557	1	0
PS(22:2/O-16:0)	C44H84NO9P	801.588	1	0
PS(22:2/O-16:1)	C44H82NO9P	799.573	1	0
PS(22:2/O-18:0)	C46H88NO9P	829.62	1	0
PS(22:2/O-18:1)	C46H86NO9P	827.604	1	0
PS(22:2/O-18:2)	C46H84NO9P	825.588	1	0
PS(22:2/O-20:0)	C48H92NO9P	857.651	1	0
PS(22:2/O-20:1)	C48H90NO9P	855.635	1	0
PS(22:2/O-22:0)	C50H96NO9P	885.682	1	0
PS(22:2/O-22:1)	C50H94NO9P	883.667	1	0
PS(22:2/O-24:0)	C52H100NO9P	913.714	1	0
PS(22:3/22:3)	C50H86NO10P	891.599	1	0
PS(22:3/22:4)	C50H84NO10P	889.583	1	0
PS(22:3/22:5)	C50H82NO10P	887.568	1	0
PS(22:3/22:6)	C50H80NO10P	885.552	1	0
PS(22:3/24:0)	C52H96NO10P	925.677	1	0
PS(22:3/24:1)	C52H94NO10P	923.662	1	0
PS(22:3/26:0)	C54H100NO10P	953.708	1	0
PS(22:3/P-16:0)	C44H80NO9P	797.557	1	0
PS(22:3/P-18:0)	C46H84NO9P	825.588	1	0
PS(22:3/P-18:1)	C46H82NO9P	823.573	1	0
PS(22:3/O-14:0)	C42H78NO9P	771.541	1	0
PS(22:3/O-16:0)	C44H82NO9P	799.573	1	0
PS(22:3/O-16:1)	C44H80NO9P	797.557	1	0
PS(22:3/O-18:0)	C46H86NO9P	827.604	1	0
PS(22:3/O-18:1)	C46H84NO9P	825.588	1	0
PS(22:3/O-18:2)	C46H82NO9P	823.573	1	0
PS(22:3/O-20:0)	C48H90NO9P	855.635	1	0
PS(22:3/O-20:1)	C48H88NO9P	853.62	1	0
PS(22:3/O-22:0)	C50H94NO9P	883.667	1	0
PS(22:3/O-22:1)	C50H92NO9P	881.651	1	0
PS(22:3/O-24:0)	C52H98NO9P	911.698	1	0
PS(22:4/22:4)	C50H82NO10P	887.568	1	0
PS(22:4/22:5)	C50H80NO10P	885.552	1	0
PS(22:4/22:6)	C50H78NO10P	883.536	1	0
PS(22:4/24:0)	C52H94NO10P	923.662	1	0
PS(22:4/24:1)	C52H92NO10P	921.646	1	0
PS(22:4/26:0)	C54H98NO10P	951.693	1	0
PS(22:4/P-16:0)	C44H78NO9P	795.541	1	0
PS(22:4/P-18:0)	C46H82NO9P	823.573	1	0
PS(22:4/P-18:1)	C46H80NO9P	821.557	1	0
PS(22:4/O-14:0)	C42H76NO9P	769.526	1	0
PS(22:4/O-16:0)	C44H80NO9P	797.557	1	0
PS(22:4/O-16:1)	C44H78NO9P	795.541	1	0
PS(22:4/O-18:0)	C46H84NO9P	825.588	1	0
PS(22:4/O-18:1)	C46H82NO9P	823.573	1	0
PS(22:4/O-18:2)	C46H80NO9P	821.557	1	0
PS(22:4/O-20:0)	C48H88NO9P	853.62	1	0
PS(22:4/O-20:1)	C48H86NO9P	851.604	1	0
PS(22:4/O-22:0)	C50H92NO9P	881.651	1	0
PS(22:4/O-22:1)	C50H90NO9P	879.635	1	0
PS(22:4/O-24:0)	C52H96NO9P	909.682	1	0
PS(22:5/22:5)	C50H78NO10P	883.536	1	0
PS(22:5/22:6)	C50H76NO10P	881.521	1	0
PS(22:5/24:0)	C52H92NO10P	921.646	1	0
PS(22:5/24:1)	C52H90NO10P	919.63	1	0
PS(22:5/26:0)	C54H96NO10P	949.677	1	0
PS(22:5/P-16:0)	C44H76NO9P	793.526	1	0
PS(22:5/P-18:0)	C46H80NO9P	821.557	1	0
PS(22:5/P-18:1)	C46H78NO9P	819.541	1	0
PS(22:5/O-14:0)	C42H74NO9P	767.51	1	0
PS(22:5/O-16:0)	C44H78NO9P	795.541	1	0
PS(22:5/O-16:1)	C44H76NO9P	793.526	1	0
PS(22:5/O-18:0)	C46H82NO9P	823.573	1	0
PS(22:5/O-18:1)	C46H80NO9P	821.557	1	0
PS(22:5/O-18:2)	C46H78NO9P	819.541	1	0
PS(22:5/O-20:0)	C48H86NO9P	851.604	1	0
PS(22:5/O-20:1)	C48H84NO9P	849.588	1	0
PS(22:5/O-22:0)	C50H90NO9P	879.635	1	0
PS(22:5/O-22:1)	C50H88NO9P	877.62	1	0
PS(22:5/O-24:0)	C52H94NO9P	907.667	1	0
PS(22:6/22:6)	C50H74NO10P	879.505	1	0
PS(22:6/24:0)	C52H90NO10P	919.63	1	0
PS(22:6/24:1)	C52H88NO10P	917.615	1	0
PS(22:6/26:0)	C54H94NO10P	947.662	1	0
PS(22:6/P-16:0)	C44H74NO9P	791.51	1	0
PS(22:6/P-18:0)	C46H78NO9P	819.541	1	0
PS(22:6/P-18:1)	C46H76NO9P	817.526	1	0
PS(22:6/O-14:0)	C42H72NO9P	765.494	1	0
PS(22:6/O-16:0)	C44H76NO9P	793.526	1	0
PS(22:6/O-16:1)	C44H74NO9P	791.51	1	0
PS(22:6/O-18:0)	C46H80NO9P	821.557	1	0
PS(22:6/O-18:1)	C46H78NO9P	819.541	1	0
PS(22:6/O-18:2)	C46H76NO9P	817.526	1	0
PS(22:6/O-20:0)	C48H84NO9P	849.588	1	0
PS(22:6/O-20:1)	C48H82NO9P	847.573	1	0
PS(22:6/O-22:0)	C50H88NO9P	877.62	1	0
PS(22:6/O-22:1)	C50H86NO9P	875.604	1	0
PS(22:6/O-24:0)	C52H92NO9P	905.651	1	0
PS(24:0/24:0)	C54H106NO10P	959.755	1	0
PS(24:0/24:1)	C54H104NO10P	957.74	1	0
PS(24:0/26:0)	C56H110NO10P	987.787	1	0
PS(24:0/P-16:0)	C46H90NO9P	831.635	1	0
PS(24:0/P-18:0)	C48H94NO9P	859.667	1	0
PS(24:0/P-18:1)	C48H92NO9P	857.651	1	0
PS(24:0/O-14:0)	C44H88NO9P	805.62	1	0
PS(24:0/O-16:0)	C46H92NO9P	833.651	1	0
PS(24:0/O-16:1)	C46H90NO9P	831.635	1	0
PS(24:0/O-18:0)	C48H96NO9P	861.682	1	0
PS(24:0/O-18:1)	C48H94NO9P	859.667	1	0
PS(24:0/O-18:2)	C48H92NO9P	857.651	1	0
PS(24:0/O-20:0)	C50H100NO9P	889.714	1	0
PS(24:0/O-20:1)	C50H98NO9P	887.698	1	0
PS(24:0/O-22:0)	C52H104NO9P	917.745	1	0
PS(24:0/O-22:1)	C52H102NO9P	915.729	1	0
PS(24:0/O-24:0)	C54H108NO9P	945.776	1	0
PS(24:1/24:1)	C54H102NO10P	955.724	1	0
PS(24:1/26:0)	C56H108NO10P	985.771	1	0
PS(24:1/P-16:0)	C46H88NO9P	829.62	1	0
PS(24:1/P-18:0)	C48H92NO9P	857.651	1	0
PS(24:1/P-18:1)	C48H90NO9P	855.635	1	0
PS(24:1/O-14:0)	C44H86NO9P	803.604	1	0
PS(24:1/O-16:0)	C46H90NO9P	831.635	1	0
PS(24:1/O-16:1)	C46H88NO9P	829.62	1	0
PS(24:1/O-18:0)	C48H94NO9P	859.667	1	0
PS(24:1/O-18:1)	C48H92NO9P	857.651	1	0
PS(24:1/O-18:2)	C48H90NO9P	855.635	1	0
PS(24:1/O-20:0)	C50H98NO9P	887.698	1	0
PS(24:1/O-20:1)	C50H96NO9P	885.682	1	0
PS(24:1/O-22:0)	C52H102NO9P	915.729	1	0
PS(24:1/O-22:1)	C52H100NO9P	913.714	1	0
PS(24:1/O-24:0)	C54H106NO9P	943.761	1	0
PS(26:0/26:0)	C58H114NO10P	1015.82	1	0
PS(26:0/P-16:0)	C48H94NO9P	859.667	1	0
PS(26:0/P-18:0)	C50H98NO9P	887.698	1	0
PS(26:0/P-18:1)	C50H96NO9P	885.682	1	0
PS(26:0/O-14:0)	C46H92NO9P	833.651	1	0
PS(26:0/O-16:0)	C48H96NO9P	861.682	1	0
PS(26:0/O-16:1)	C48H94NO9P	859.667	1	0
PS(26:0/O-18:0)	C50H100NO9P	889.714	1	0
PS(26:0/O-18:1)	C50H98NO9P	887.698	1	0
PS(26:0/O-18:2)	C50H96NO9P	885.682	1	0
PS(26:0/O-20:0)	C52H104NO9P	917.745	1	0
PS(26:0/O-20:1)	C52H102NO9P	915.729	1	0
PS(26:0/O-22:0)	C54H108NO9P	945.776	1	0
PS(26:0/O-22:1)	C54H106NO9P	943.761	1	0
PS(26:0/O-24:0)	C56H112NO9P	973.807	1	0
PS(P-16:0/P-16:0)	C38H74NO8P	703.515	1	0
PS(P-16:0/P-18:0)	C40H78NO8P	731.547	1	0
PS(P-16:0/P-18:1)	C40H76NO8P	729.531	1	0
PS(P-16:0/O-14:0)	C36H72NO8P	677.5	1	0
PS(P-16:0/O-16:0)	C38H76NO8P	705.531	1	0
PS(P-16:0/O-16:1)	C38H74NO8P	703.515	1	0
PS(P-16:0/O-18:0)	C40H80NO8P	733.562	1	0
PS(P-16:0/O-18:1)	C40H78NO8P	731.547	1	0
PS(P-16:0/O-18:2)	C40H76NO8P	729.531	1	0
PS(P-16:0/O-20:0)	C42H84NO8P	761.593	1	0
PS(P-16:0/O-20:1)	C42H82NO8P	759.578	1	0
PS(P-16:0/O-22:0)	C44H88NO8P	789.625	1	0
PS(P-16:0/O-22:1)	C44H86NO8P	787.609	1	0
PS(P-16:0/O-24:0)	C46H92NO8P	817.656	1	0
PS(P-18:0/P-18:0)	C42H82NO8P	759.578	1	0
PS(P-18:0/P-18:1)	C42H80NO8P	757.562	1	0
PS(P-18:0/O-14:0)	C38H76NO8P	705.531	1	0
PS(P-18:0/O-16:0)	C40H80NO8P	733.562	1	0
PS(P-18:0/O-16:1)	C40H78NO8P	731.547	1	0
PS(P-18:0/O-18:0)	C42H84NO8P	761.593	1	0
PS(P-18:0/O-18:1)	C42H82NO8P	759.578	1	0
PS(P-18:0/O-18:2)	C42H80NO8P	757.562	1	0
PS(P-18:0/O-20:0)	C44H88NO8P	789.625	1	0
PS(P-18:0/O-20:1)	C44H86NO8P	787.609	1	0
PS(P-18:0/O-22:0)	C46H92NO8P	817.656	1	0
PS(P-18:0/O-22:1)	C46H90NO8P	815.64	1	0
PS(P-18:0/O-24:0)	C48H96NO8P	845.687	1	0
PS(P-18:1/P-18:1)	C42H78NO8P	755.547	1	0
PS(P-18:1/O-14:0)	C38H74NO8P	703.515	1	0
PS(P-18:1/O-16:0)	C40H78NO8P	731.547	1	0
PS(P-18:1/O-16:1)	C40H76NO8P	729.531	1	0
PS(P-18:1/O-18:0)	C42H82NO8P	759.578	1	0
PS(P-18:1/O-18:1)	C42H80NO8P	757.562	1	0
PS(P-18:1/O-18:2)	C42H78NO8P	755.547	1	0
PS(P-18:1/O-20:0)	C44H86NO8P	787.609	1	0
PS(P-18:1/O-20:1)	C44H84NO8P	785.593	1	0
PS(P-18:1/O-22:0)	C46H90NO8P	815.64	1	0
PS(P-18:1/O-22:1)	C46H88NO8P	813.625	1	0
PS(P-18:1/O-24:0)	C48H94NO8P	843.672	1	0
PS(O-14:0/O-14:0)	C34H70NO8P	651.484	1	0
PS(O-14:0/O-16:0)	C36H74NO8P	679.515	1	0
PS(O-14:0/O-16:1)	C36H72NO8P	677.5	1	0
PS(O-14:0/O-18:0)	C38H78NO8P	707.547	1	0
PS(O-14:0/O-18:1)	C38H76NO8P	705.531	1	0
PS(O-14:0/O-18:2)	C38H74NO8P	703.515	1	0
PS(O-14:0/O-20:0)	C40H82NO8P	735.578	1	0
PS(O-14:0/O-20:1)	C40H80NO8P	733.562	1	0
PS(O-14:0/O-22:0)	C42H86NO8P	763.609	1	0
PS(O-14:0/O-22:1)	C42H84NO8P	761.593	1	0
PS(O-14:0/O-24:0)	C44H90NO8P	791.64	1	0
PS(O-16:0/O-16:0)	C38H78NO8P	707.547	1	0
PS(O-16:0/O-16:1)	C38H76NO8P	705.531	1	0
PS(O-16:0/O-18:0)	C40H82NO8P	735.578	1	0
PS(O-16:0/O-18:1)	C40H80NO8P	733.562	1	0
PS(O-16:0/O-18:2)	C40H78NO8P	731.547	1	0
PS(O-16:0/O-20:0)	C42H86NO8P	763.609	1	0
PS(O-16:0/O-20:1)	C42H84NO8P	761.593	1	0
PS(O-16:0/O-22:0)	C44H90NO8P	791.64	1	0
PS(O-16:0/O-22:1)	C44H88NO8P	789.625	1	0
PS(O-16:0/O-24:0)	C46H94NO8P	819.672	1	0
PS(O-16:1/O-16:1)	C38H74NO8P	703.515	1	0
PS(O-16:1/O-18:0)	C40H80NO8P	733.562	1	0
PS(O-16:1/O-18:1)	C40H78NO8P	731.547	1	0
PS(O-16:1/O-18:2)	C40H76NO8P	729.531	1	0
PS(O-16:1/O-20:0)	C42H84NO8P	761.593	1	0
PS(O-16:1/O-20:1)	C42H82NO8P	759.578	1	0
PS(O-16:1/O-22:0)	C44H88NO8P	789.625	1	0
PS(O-16:1/O-22:1)	C44H86NO8P	787.609	1	0
PS(O-16:1/O-24:0)	C46H92NO8P	817.656	1	0
PS(O-18:0/O-18:0)	C42H86NO8P	763.609	1	0
PS(O-18:0/O-18:1)	C42H84NO8P	761.593	1	0
PS(O-18:0/O-18:2)	C42H82NO8P	759.578	1	0
PS(O-18:0/O-20:0)	C44H90NO8P	791.64	1	0
PS(O-18:0/O-20:1)	C44H88NO8P	789.625	1	0
PS(O-18:0/O-22:0)	C46H94NO8P	819.672	1	0
PS(O-18:0/O-22:1)	C46H92NO8P	817.656	1	0
PS(O-18:0/O-24:0)	C48H98NO8P	847.703	1	0
PS(O-18:1/O-18:1)	C42H82NO8P	759.578	1	0
PS(O-18:1/O-18:2)	C42H80NO8P	757.562	1	0
PS(O-18:1/O-20:0)	C44H88NO8P	789.625	1	0
PS(O-18:1/O-20:1)	C44H86NO8P	787.609	1	0
PS(O-18:1/O-22:0)	C46H92NO8P	817.656	1	0
PS(O-18:1/O-22:1)	C46H90NO8P	815.64	1	0
PS(O-18:1/O-24:0)	C48H96NO8P	845.687	1	0
PS(O-18:2/O-18:2)	C42H78NO8P	755.547	1	0
PS(O-18:2/O-20:0)	C44H86NO8P	787.609	1	0
PS(O-18:2/O-20:1)	C44H84NO8P	785.593	1	0
PS(O-18:2/O-22:0)	C46H90NO8P	815.64	1	0
PS(O-18:2/O-22:1)	C46H88NO8P	813.625	1	0
PS(O-18:2/O-24:0)	C48H94NO8P	843.672	1	0
PS(O-20:0/O-20:0)	C46H94NO8P	819.672	1	0
PS(O-20:0/O-20:1)	C46H92NO8P	817.656	1	0
PS(O-20:0/O-22:0)	C48H98NO8P	847.703	1	0
PS(O-20:0/O-22:1)	C48H96NO8P	845.687	1	0
PS(O-20:0/O-24:0)	C50H102NO8P	875.734	1	0
PS(O-20:1/O-20:1)	C46H90NO8P	815.64	1	0
PS(O-20:1/O-22:0)	C48H96NO8P	845.687	1	0
PS(O-20:1/O-22:1)	C48H94NO8P	843.672	1	0
PS(O-20:1/O-24:0)	C50H100NO8P	873.719	1	0
PS(O-22:0/O-22:0)	C50H102NO8P	875.734	1	0
PS(O-22:0/O-22:1)	C50H100NO8P	873.719	1	0
PS(O-22:0/O-24:0)	C52H106NO8P	903.766	1	0
PS(O-22:1/O-22:1)	C50H98NO8P	871.703	1	0
PS(O-22:1/O-24:0)	C52H104NO8P	901.75	1	0
PS(O-24:0/O-24:0)	C54H110NO8P	931.797	1	0
PG(14:0)	C20H41O9P	456.249	1	0
PG(14:1)	C20H39O9P	454.233	1	0
PG(15:0)	C21H43O9P	470.264	1	0
PG(16:0)	C22H45O9P	484.28	1	0
PG(16:1)	C22H43O9P	482.264	1	0
PG(17:0)	C23H47O9P	498.296	1	0
PG(18:0)	C24H49O9P	512.311	1	0
PG(18:1)	C24H47O9P	510.296	1	0
PG(18:2)	C24H45O9P	508.28	1	0
PG(18:3)	C24H43O9P	506.264	1	0
PG(18:4)	C24H41O9P	504.249	1	0
PG(20:0)	C26H53O9P	540.343	1	0
PG(20:1)	C26H51O9P	538.327	1	0
PG(20:2)	C26H49O9P	536.311	1	0
PG(20:3)	C26H47O9P	534.296	1	0
PG(20:4)	C26H45O9P	532.28	1	0
PG(20:5)	C26H43O9P	530.264	1	0
PG(22:0)	C28H57O9P	568.374	1	0
PG(22:1)	C28H55O9P	566.358	1	0
PG(22:2)	C28H53O9P	564.343	1	0
PG(22:3)	C28H51O9P	562.327	1	0
PG(22:4)	C28H49O9P	560.311	1	0
PG(22:5)	C28H47O9P	558.296	1	0
PG(22:6)	C28H45O9P	556.28	1	0
PG(24:0)	C30H61O9P	596.405	1	0
PG(24:1)	C30H59O9P	594.39	1	0
PG(26:0)	C32H65O9P	624.437	1	0
PG(P-16:0)	C22H45O8P	468.285	1	0
PG(P-18:0)	C24H49O8P	496.317	1	0
PG(P-18:1)	C24H47O8P	494.301	1	0
PG(O-14:0)	C20H43O8P	442.27	1	0
PG(O-16:0)	C22H47O8P	470.301	1	0
PG(O-16:1)	C22H45O8P	468.285	1	0
PG(O-18:0)	C24H51O8P	498.332	1	0
PG(O-18:1)	C24H49O8P	496.317	1	0
PG(O-18:2)	C24H47O8P	494.301	1	0
PG(O-20:0)	C26H55O8P	526.363	1	0
PG(O-20:1)	C26H53O8P	524.348	1	0
PG(O-22:0)	C28H59O8P	554.395	1	0
PG(O-22:1)	C28H57O8P	552.379	1	0
PG(O-24:0)	C30H63O8P	582.426	1	0
PG(14:0/14:0)	C34H67O10P	666.447	1	0
PG(14:0/14:1)	C34H65O10P	664.432	1	0
PG(14:0/15:0)	C35H69O10P	680.463	1	0
PG(14:0/16:0)	C36H71O10P	694.478	1	0
PG(14:0/16:1)	C36H69O10P	692.463	1	0
PG(14:0/17:0)	C37H73O10P	708.494	1	0
PG(14:0/18:0)	C38H75O10P	722.51	1	0
PG(14:0/18:1)	C38H73O10P	720.494	1	0
PG(14:0/18:2)	C38H71O10P	718.478	1	0
PG(14:0/18:3)	C38H69O10P	716.463	1	0
PG(14:0/18:4)	C38H67O10P	714.447	1	0
PG(14:0/20:0)	C40H79O10P	750.541	1	0
PG(14:0/20:1)	C40H77O10P	748.525	1	0
PG(14:0/20:2)	C40H75O10P	746.51	1	0
PG(14:0/20:3)	C40H73O10P	744.494	1	0
PG(14:0/20:4)	C40H71O10P	742.478	1	0
PG(14:0/20:5)	C40H69O10P	740.463	1	0
PG(14:0/22:0)	C42H83O10P	778.572	1	0
PG(14:0/22:1)	C42H81O10P	776.557	1	0
PG(14:0/22:2)	C42H79O10P	774.541	1	0
PG(14:0/22:3)	C42H77O10P	772.525	1	0
PG(14:0/22:4)	C42H75O10P	770.51	1	0
PG(14:0/22:5)	C42H73O10P	768.494	1	0
PG(14:0/22:6)	C42H71O10P	766.478	1	0
PG(14:0/24:0)	C44H87O10P	806.604	1	0
PG(14:0/24:1)	C44H85O10P	804.588	1	0
PG(14:0/26:0)	C46H91O10P	834.635	1	0
PG(14:0/P-16:0)	C36H71O9P	678.484	1	0
PG(14:0/P-18:0)	C38H75O9P	706.515	1	0
PG(14:0/P-18:1)	C38H73O9P	704.499	1	0
PG(14:0/O-14:0)	C34H69O9P	652.468	1	0
PG(14:0/O-16:0)	C36H73O9P	680.499	1	0
PG(14:0/O-16:1)	C36H71O9P	678.484	1	0
PG(14:0/O-18:0)	C38H77O9P	708.531	1	0
PG(14:0/O-18:1)	C38H75O9P	706.515	1	0
PG(14:0/O-18:2)	C38H73O9P	704.499	1	0
PG(14:0/O-20:0)	C40H81O9P	736.562	1	0
PG(14:0/O-20:1)	C40H79O9P	734.546	1	0
PG(14:0/O-22:0)	C42H85O9P	764.593	1	0
PG(14:0/O-22:1)	C42H83O9P	762.577	1	0
PG(14:0/O-24:0)	C44H89O9P	792.624	1	0
PG(14:1/14:1)	C34H63O10P	662.416	1	0
PG(14:1/15:0)	C35H67O10P	678.447	1	0
PG(14:1/16:0)	C36H69O10P	692.463	1	0
PG(14:1/16:1)	C36H67O10P	690.447	1	0
PG(14:1/17:0)	C37H71O10P	706.478	1	0
PG(14:1/18:0)	C38H73O10P	720.494	1	0
PG(14:1/18:1)	C38H71O10P	718.478	1	0
PG(14:1/18:2)	C38H69O10P	716.463	1	0
PG(14:1/18:3)	C38H67O10P	714.447	1	0
PG(14:1/18:4)	C38H65O10P	712.432	1	0
PG(14:1/20:0)	C40H77O10P	748.525	1	0
PG(14:1/20:1)	C40H75O10P	746.51	1	0
PG(14:1/20:2)	C40H73O10P	744.494	1	0
PG(14:1/20:3)	C40H71O10P	742.478	1	0
PG(14:1/20:4)	C40H69O10P	740.463	1	0
PG(14:1/20:5)	C40H67O10P	738.447	1	0
PG(14:1/22:0)	C42H81O10P	776.557	1	0
PG(14:1/22:1)	C42H79O10P	774.541	1	0
PG(14:1/22:2)	C42H77O10P	772.525	1	0
PG(14:1/22:3)	C42H75O10P	770.51	1	0
PG(14:1/22:4)	C42H73O10P	768.494	1	0
PG(14:1/22:5)	C42H71O10P	766.478	1	0
PG(14:1/22:6)	C42H69O10P	764.463	1	0
PG(14:1/24:0)	C44H85O10P	804.588	1	0
PG(14:1/24:1)	C44H83O10P	802.572	1	0
PG(14:1/26:0)	C46H89O10P	832.619	1	0
PG(14:1/P-16:0)	C36H69O9P	676.468	1	0
PG(14:1/P-18:0)	C38H73O9P	704.499	1	0
PG(14:1/P-18:1)	C38H71O9P	702.484	1	0
PG(14:1/O-14:0)	C34H67O9P	650.452	1	0
PG(14:1/O-16:0)	C36H71O9P	678.484	1	0
PG(14:1/O-16:1)	C36H69O9P	676.468	1	0
PG(14:1/O-18:0)	C38H75O9P	706.515	1	0
PG(14:1/O-18:1)	C38H73O9P	704.499	1	0
PG(14:1/O-18:2)	C38H71O9P	702.484	1	0
PG(14:1/O-20:0)	C40H79O9P	734.546	1	0
PG(14:1/O-20:1)	C40H77O9P	732.531	1	0
PG(14:1/O-22:0)	C42H83O9P	762.577	1	0
PG(14:1/O-22:1)	C42H81O9P	760.562	1	0
PG(14:1/O-24:0)	C44H87O9P	790.609	1	0
PG(15:0/15:0)	C36H71O10P	694.478	1	0
PG(15:0/16:0)	C37H73O10P	708.494	1	0
PG(15:0/16:1)	C37H71O10P	706.478	1	0
PG(15:0/17:0)	C38H75O10P	722.51	1	0
PG(15:0/18:0)	C39H77O10P	736.525	1	0
PG(15:0/18:1)	C39H75O10P	734.51	1	0
PG(15:0/18:2)	C39H73O10P	732.494	1	0
PG(15:0/18:3)	C39H71O10P	730.478	1	0
PG(15:0/18:4)	C39H69O10P	728.463	1	0
PG(15:0/20:0)	C41H81O10P	764.557	1	0
PG(15:0/20:1)	C41H79O10P	762.541	1	0
PG(15:0/20:2)	C41H77O10P	760.525	1	0
PG(15:0/20:3)	C41H75O10P	758.51	1	0
PG(15:0/20:4)	C41H73O10P	756.494	1	0
PG(15:0/20:5)	C41H71O10P	754.478	1	0
PG(15:0/22:0)	C43H85O10P	792.588	1	0
PG(15:0/22:1)	C43H83O10P	790.572	1	0
PG(15:0/22:2)	C43H81O10P	788.557	1	0
PG(15:0/22:3)	C43H79O10P	786.541	1	0
PG(15:0/22:4)	C43H77O10P	784.525	1	0
PG(15:0/22:5)	C43H75O10P	782.51	1	0
PG(15:0/22:6)	C43H73O10P	780.494	1	0
PG(15:0/24:0)	C45H89O10P	820.619	1	0
PG(15:0/24:1)	C45H87O10P	818.604	1	0
PG(15:0/26:0)	C47H93O10P	848.651	1	0
PG(15:0/P-16:0)	C37H73O9P	692.499	1	0
PG(15:0/P-18:0)	C39H77O9P	720.531	1	0
PG(15:0/P-18:1)	C39H75O9P	718.515	1	0
PG(15:0/O-14:0)	C35H71O9P	666.484	1	0
PG(15:0/O-16:0)	C37H75O9P	694.515	1	0
PG(15:0/O-16:1)	C37H73O9P	692.499	1	0
PG(15:0/O-18:0)	C39H79O9P	722.546	1	0
PG(15:0/O-18:1)	C39H77O9P	720.531	1	0
PG(15:0/O-18:2)	C39H75O9P	718.515	1	0
PG(15:0/O-20:0)	C41H83O9P	750.577	1	0
PG(15:0/O-20:1)	C41H81O9P	748.562	1	0
PG(15:0/O-22:0)	C43H87O9P	778.609	1	0
PG(15:0/O-22:1)	C43H85O9P	776.593	1	0
PG(15:0/O-24:0)	C45H91O9P	806.64	1	0
PG(16:0/16:0)	C38H75O10P	722.51	1	0
PG(16:0/16:1)	C38H73O10P	720.494	1	0
PG(16:0/17:0)	C39H77O10P	736.525	1	0
PG(16:0/18:0)	C40H79O10P	750.541	1	0
PG(16:0/18:1)	C40H77O10P	748.525	1	0
PG(16:0/18:2)	C40H75O10P	746.51	1	0
PG(16:0/18:3)	C40H73O10P	744.494	1	0
PG(16:0/18:4)	C40H71O10P	742.478	1	0
PG(16:0/20:0)	C42H83O10P	778.572	1	0
PG(16:0/20:1)	C42H81O10P	776.557	1	0
PG(16:0/20:2)	C42H79O10P	774.541	1	0
PG(16:0/20:3)	C42H77O10P	772.525	1	0
PG(16:0/20:4)	C42H75O10P	770.51	1	0
PG(16:0/20:5)	C42H73O10P	768.494	1	0
PG(16:0/22:0)	C44H87O10P	806.604	1	0
PG(16:0/22:1)	C44H85O10P	804.588	1	0
PG(16:0/22:2)	C44H83O10P	802.572	1	0
PG(16:0/22:3)	C44H81O10P	800.557	1	0
PG(16:0/22:4)	C44H79O10P	798.541	1	0
PG(16:0/22:5)	C44H77O10P	796.525	1	0
PG(16:0/22:6)	C44H75O10P	794.51	1	0
PG(16:0/24:0)	C46H91O10P	834.635	1	0
PG(16:0/24:1)	C46H89O10P	832.619	1	0
PG(16:0/26:0)	C48H95O10P	862.666	1	0
PG(16:0/P-16:0)	C38H75O9P	706.515	1	0
PG(16:0/P-18:0)	C40H79O9P	734.546	1	0
PG(16:0/P-18:1)	C40H77O9P	732.531	1	0
PG(16:0/O-14:0)	C36H73O9P	680.499	1	0
PG(16:0/O-16:0)	C38H77O9P	708.531	1	0
PG(16:0/O-16:1)	C38H75O9P	706.515	1	0
PG(16:0/O-18:0)	C40H81O9P	736.562	1	0
PG(16:0/O-18:1)	C40H79O9P	734.546	1	0
PG(16:0/O-18:2)	C40H77O9P	732.531	1	0
PG(16:0/O-20:0)	C42H85O9P	764.593	1	0
PG(16:0/O-20:1)	C42H83O9P	762.577	1	0
PG(16:0/O-22:0)	C44H89O9P	792.624	1	0
PG(16:0/O-22:1)	C44H87O9P	790.609	1	0
PG(16:0/O-24:0)	C46H93O9P	820.656	1	0
PG(16:1/16:1)	C38H71O10P	718.478	1	0
PG(16:1/17:0)	C39H75O10P	734.51	1	0
PG(16:1/18:0)	C40H77O10P	748.525	1	0
PG(16:1/18:1)	C40H75O10P	746.51	1	0
PG(16:1/18:2)	C40H73O10P	744.494	1	0
PG(16:1/18:3)	C40H71O10P	742.478	1	0
PG(16:1/18:4)	C40H69O10P	740.463	1	0
PG(16:1/20:0)	C42H81O10P	776.557	1	0
PG(16:1/20:1)	C42H79O10P	774.541	1	0
PG(16:1/20:2)	C42H77O10P	772.525	1	0
PG(16:1/20:3)	C42H75O10P	770.51	1	0
PG(16:1/20:4)	C42H73O10P	768.494	1	0
PG(16:1/20:5)	C42H71O10P	766.478	1	0
PG(16:1/22:0)	C44H85O10P	804.588	1	0
PG(16:1/22:1)	C44H83O10P	802.572	1	0
PG(16:1/22:2)	C44H81O10P	800.557	1	0
PG(16:1/22:3)	C44H79O10P	798.541	1	0
PG(16:1/22:4)	C44H77O10P	796.525	1	0
PG(16:1/22:5)	C44H75O10P	794.51	1	0
PG(16:1/22:6)	C44H73O10P	792.494	1	0
PG(16:1/24:0)	C46H89O10P	832.619	1	0
PG(16:1/24:1)	C46H87O10P	830.604	1	0
PG(16:1/26:0)	C48H93O10P	860.651	1	0
PG(16:1/P-16:0)	C38H73O9P	704.499	1	0
PG(16:1/P-18:0)	C40H77O9P	732.531	1	0
PG(16:1/P-18:1)	C40H75O9P	730.515	1	0
PG(16:1/O-14:0)	C36H71O9P	678.484	1	0
PG(16:1/O-16:0)	C38H75O9P	706.515	1	0
PG(16:1/O-16:1)	C38H73O9P	704.499	1	0
PG(16:1/O-18:0)	C40H79O9P	734.546	1	0
PG(16:1/O-18:1)	C40H77O9P	732.531	1	0
PG(16:1/O-18:2)	C40H75O9P	730.515	1	0
PG(16:1/O-20:0)	C42H83O9P	762.577	1	0
PG(16:1/O-20:1)	C42H81O9P	760.562	1	0
PG(16:1/O-22:0)	C44H87O9P	790.609	1	0
PG(16:1/O-22:1)	C44H85O9P	788.593	1	0
PG(16:1/O-24:0)	C46H91O9P	818.64	1	0
PG(17:0/17:0)	C40H79O10P	750.541	1	0
PG(17:0/18:0)	C41H81O10P	764.557	1	0
PG(17:0/18:1)	C41H79O10P	762.541	1	0
PG(17:0/18:2)	C41H77O10P	760.525	1	0
PG(17:0/18:3)	C41H75O10P	758.51	1	0
PG(17:0/18:4)	C41H73O10P	756.494	1	0
PG(17:0/20:0)	C43H85O10P	792.588	1	0
PG(17:0/20:1)	C43H83O10P	790.572	1	0
PG(17:0/20:2)	C43H81O10P	788.557	1	0
PG(17:0/20:3)	C43H79O10P	786.541	1	0
PG(17:0/20:4)	C43H77O10P	784.525	1	0
PG(17:0/20:5)	C43H75O10P	782.51	1	0
PG(17:0/22:0)	C45H89O10P	820.619	1	0
PG(17:0/22:1)	C45H87O10P	818.604	1	0
PG(17:0/22:2)	C45H85O10P	816.588	1	0
PG(17:0/22:3)	C45H83O10P	814.572	1	0
PG(17:0/22:4)	C45H81O10P	812.557	1	0
PG(17:0/22:5)	C45H79O10P	810.541	1	0
PG(17:0/22:6)	C45H77O10P	808.525	1	0
PG(17:0/24:0)	C47H93O10P	848.651	1	0
PG(17:0/24:1)	C47H91O10P	846.635	1	0
PG(17:0/26:0)	C49H97O10P	876.682	1	0
PG(17:0/P-16:0)	C39H77O9P	720.531	1	0
PG(17:0/P-18:0)	C41H81O9P	748.562	1	0
PG(17:0/P-18:1)	C41H79O9P	746.546	1	0
PG(17:0/O-14:0)	C37H75O9P	694.515	1	0
PG(17:0/O-16:0)	C39H79O9P	722.546	1	0
PG(17:0/O-16:1)	C39H77O9P	720.531	1	0
PG(17:0/O-18:0)	C41H83O9P	750.577	1	0
PG(17:0/O-18:1)	C41H81O9P	748.562	1	0
PG(17:0/O-18:2)	C41H79O9P	746.546	1	0
PG(17:0/O-20:0)	C43H87O9P	778.609	1	0
PG(17:0/O-20:1)	C43H85O9P	776.593	1	0
PG(17:0/O-22:0)	C45H91O9P	806.64	1	0
PG(17:0/O-22:1)	C45H89O9P	804.624	1	0
PG(17:0/O-24:0)	C47H95O9P	834.671	1	0
PG(18:0/18:0)	C42H83O10P	778.572	1	0
PG(18:0/18:1)	C42H81O10P	776.557	1	0
PG(18:0/18:2)	C42H79O10P	774.541	1	0
PG(18:0/18:3)	C42H77O10P	772.525	1	0
PG(18:0/18:4)	C42H75O10P	770.51	1	0
PG(18:0/20:0)	C44H87O10P	806.604	1	0
PG(18:0/20:1)	C44H85O10P	804.588	1	0
PG(18:0/20:2)	C44H83O10P	802.572	1	0
PG(18:0/20:3)	C44H81O10P	800.557	1	0
PG(18:0/20:4)	C44H79O10P	798.541	1	0
PG(18:0/20:5)	C44H77O10P	796.525	1	0
PG(18:0/22:0)	C46H91O10P	834.635	1	0
PG(18:0/22:1)	C46H89O10P	832.619	1	0
PG(18:0/22:2)	C46H87O10P	830.604	1	0
PG(18:0/22:3)	C46H85O10P	828.588	1	0
PG(18:0/22:4)	C46H83O10P	826.572	1	0
PG(18:0/22:5)	C46H81O10P	824.557	1	0
PG(18:0/22:6)	C46H79O10P	822.541	1	0
PG(18:0/24:0)	C48H95O10P	862.666	1	0
PG(18:0/24:1)	C48H93O10P	860.651	1	0
PG(18:0/26:0)	C50H99O10P	890.698	1	0
PG(18:0/P-16:0)	C40H79O9P	734.546	1	0
PG(18:0/P-18:0)	C42H83O9P	762.577	1	0
PG(18:0/P-18:1)	C42H81O9P	760.562	1	0
PG(18:0/O-14:0)	C38H77O9P	708.531	1	0
PG(18:0/O-16:0)	C40H81O9P	736.562	1	0
PG(18:0/O-16:1)	C40H79O9P	734.546	1	0
PG(18:0/O-18:0)	C42H85O9P	764.593	1	0
PG(18:0/O-18:1)	C42H83O9P	762.577	1	0
PG(18:0/O-18:2)	C42H81O9P	760.562	1	0
PG(18:0/O-20:0)	C44H89O9P	792.624	1	0
PG(18:0/O-20:1)	C44H87O9P	790.609	1	0
PG(18:0/O-22:0)	C46H93O9P	820.656	1	0
PG(18:0/O-22:1)	C46H91O9P	818.64	1	0
PG(18:0/O-24:0)	C48H97O9P	848.687	1	0
PG(18:1/18:1)	C42H79O10P	774.541	1	0
PG(18:1/18:2)	C42H77O10P	772.525	1	0
PG(18:1/18:3)	C42H75O10P	770.51	1	0
PG(18:1/18:4)	C42H73O10P	768.494	1	0
PG(18:1/20:0)	C44H85O10P	804.588	1	0
PG(18:1/20:1)	C44H83O10P	802.572	1	0
PG(18:1/20:2)	C44H81O10P	800.557	1	0
PG(18:1/20:3)	C44H79O10P	798.541	1	0
PG(18:1/20:4)	C44H77O10P	796.525	1	0
PG(18:1/20:5)	C44H75O10P	794.51	1	0
PG(18:1/22:0)	C46H89O10P	832.619	1	0
PG(18:1/22:1)	C46H87O10P	830.604	1	0
PG(18:1/22:2)	C46H85O10P	828.588	1	0
PG(18:1/22:3)	C46H83O10P	826.572	1	0
PG(18:1/22:4)	C46H81O10P	824.557	1	0
PG(18:1/22:5)	C46H79O10P	822.541	1	0
PG(18:1/22:6)	C46H77O10P	820.525	1	0
PG(18:1/24:0)	C48H93O10P	860.651	1	0
PG(18:1/24:1)	C48H91O10P	858.635	1	0
PG(18:1/26:0)	C50H97O10P	888.682	1	0
PG(18:1/P-16:0)	C40H77O9P	732.531	1	0
PG(18:1/P-18:0)	C42H81O9P	760.562	1	0
PG(18:1/P-18:1)	C42H79O9P	758.546	1	0
PG(18:1/O-14:0)	C38H75O9P	706.515	1	0
PG(18:1/O-16:0)	C40H79O9P	734.546	1	0
PG(18:1/O-16:1)	C40H77O9P	732.531	1	0
PG(18:1/O-18:0)	C42H83O9P	762.577	1	0
PG(18:1/O-18:1)	C42H81O9P	760.562	1	0
PG(18:1/O-18:2)	C42H79O9P	758.546	1	0
PG(18:1/O-20:0)	C44H87O9P	790.609	1	0
PG(18:1/O-20:1)	C44H85O9P	788.593	1	0
PG(18:1/O-22:0)	C46H91O9P	818.64	1	0
PG(18:1/O-22:1)	C46H89O9P	816.624	1	0
PG(18:1/O-24:0)	C48H95O9P	846.671	1	0
PG(18:2/18:2)	C42H75O10P	770.51	1	0
PG(18:2/18:3)	C42H73O10P	768.494	1	0
PG(18:2/18:4)	C42H71O10P	766.478	1	0
PG(18:2/20:0)	C44H83O10P	802.572	1	0
PG(18:2/20:1)	C44H81O10P	800.557	1	0
PG(18:2/20:2)	C44H79O10P	798.541	1	0
PG(18:2/20:3)	C44H77O10P	796.525	1	0
PG(18:2/20:4)	C44H75O10P	794.51	1	0
PG(18:2/20:5)	C44H73O10P	792.494	1	0
PG(18:2/22:0)	C46H87O10P	830.604	1	0
PG(18:2/22:1)	C46H85O10P	828.588	1	0
PG(18:2/22:2)	C46H83O10P	826.572	1	0
PG(18:2/22:3)	C46H81O10P	824.557	1	0
PG(18:2/22:4)	C46H79O10P	822.541	1	0
PG(18:2/22:5)	C46H77O10P	820.525	1	0
PG(18:2/22:6)	C46H75O10P	818.51	1	0
PG(18:2/24:0)	C48H91O10P	858.635	1	0
PG(18:2/24:1)	C48H89O10P	856.619	1	0
PG(18:2/26:0)	C50H95O10P	886.666	1	0
PG(18:2/P-16:0)	C40H75O9P	730.515	1	0
PG(18:2/P-18:0)	C42H79O9P	758.546	1	0
PG(18:2/P-18:1)	C42H77O9P	756.531	1	0
PG(18:2/O-14:0)	C38H73O9P	704.499	1	0
PG(18:2/O-16:0)	C40H77O9P	732.531	1	0
PG(18:2/O-16:1)	C40H75O9P	730.515	1	0
PG(18:2/O-18:0)	C42H81O9P	760.562	1	0
PG(18:2/O-18:1)	C42H79O9P	758.546	1	0
PG(18:2/O-18:2)	C42H77O9P	756.531	1	0
PG(18:2/O-20:0)	C44H85O9P	788.593	1	0
PG(18:2/O-20:1)	C44H83O9P	786.577	1	0
PG(18:2/O-22:0)	C46H89O9P	816.624	1	0
PG(18:2/O-22:1)	C46H87O9P	814.609	1	0
PG(18:2/O-24:0)	C48H93O9P	844.656	1	0
PG(18:3/18:3)	C42H71O10P	766.478	1	0
PG(18:3/18:4)	C42H69O10P	764.463	1	0
PG(18:3/20:0)	C44H81O10P	800.557	1	0
PG(18:3/20:1)	C44H79O10P	798.541	1	0
PG(18:3/20:2)	C44H77O10P	796.525	1	0
PG(18:3/20:3)	C44H75O10P	794.51	1	0
PG(18:3/20:4)	C44H73O10P	792.494	1	0
PG(18:3/20:5)	C44H71O10P	790.478	1	0
PG(18:3/22:0)	C46H85O10P	828.588	1	0
PG(18:3/22:1)	C46H83O10P	826.572	1	0
PG(18:3/22:2)	C46H81O10P	824.557	1	0
PG(18:3/22:3)	C46H79O10P	822.541	1	0
PG(18:3/22:4)	C46H77O10P	820.525	1	0
PG(18:3/22:5)	C46H75O10P	818.51	1	0
PG(18:3/22:6)	C46H73O10P	816.494	1	0
PG(18:3/24:0)	C48H89O10P	856.619	1	0
PG(18:3/24:1)	C48H87O10P	854.604	1	0
PG(18:3/26:0)	C50H93O10P	884.651	1	0
PG(18:3/P-16:0)	C40H73O9P	728.499	1	0
PG(18:3/P-18:0)	C42H77O9P	756.531	1	0
PG(18:3/P-18:1)	C42H75O9P	754.515	1	0
PG(18:3/O-14:0)	C38H71O9P	702.484	1	0
PG(18:3/O-16:0)	C40H75O9P	730.515	1	0
PG(18:3/O-16:1)	C40H73O9P	728.499	1	0
PG(18:3/O-18:0)	C42H79O9P	758.546	1	0
PG(18:3/O-18:1)	C42H77O9P	756.531	1	0
PG(18:3/O-18:2)	C42H75O9P	754.515	1	0
PG(18:3/O-20:0)	C44H83O9P	786.577	1	0
PG(18:3/O-20:1)	C44H81O9P	784.562	1	0
PG(18:3/O-22:0)	C46H87O9P	814.609	1	0
PG(18:3/O-22:1)	C46H85O9P	812.593	1	0
PG(18:3/O-24:0)	C48H91O9P	842.64	1	0
PG(18:4/18:4)	C42H67O10P	762.447	1	0
PG(18:4/20:0)	C44H79O10P	798.541	1	0
PG(18:4/20:1)	C44H77O10P	796.525	1	0
PG(18:4/20:2)	C44H75O10P	794.51	1	0
PG(18:4/20:3)	C44H73O10P	792.494	1	0
PG(18:4/20:4)	C44H71O10P	790.478	1	0
PG(18:4/20:5)	C44H69O10P	788.463	1	0
PG(18:4/22:0)	C46H83O10P	826.572	1	0
PG(18:4/22:1)	C46H81O10P	824.557	1	0
PG(18:4/22:2)	C46H79O10P	822.541	1	0
PG(18:4/22:3)	C46H77O10P	820.525	1	0
PG(18:4/22:4)	C46H75O10P	818.51	1	0
PG(18:4/22:5)	C46H73O10P	816.494	1	0
PG(18:4/22:6)	C46H71O10P	814.478	1	0
PG(18:4/24:0)	C48H87O10P	854.604	1	0
PG(18:4/24:1)	C48H85O10P	852.588	1	0
PG(18:4/26:0)	C50H91O10P	882.635	1	0
PG(18:4/P-16:0)	C40H71O9P	726.484	1	0
PG(18:4/P-18:0)	C42H75O9P	754.515	1	0
PG(18:4/P-18:1)	C42H73O9P	752.499	1	0
PG(18:4/O-14:0)	C38H69O9P	700.468	1	0
PG(18:4/O-16:0)	C40H73O9P	728.499	1	0
PG(18:4/O-16:1)	C40H71O9P	726.484	1	0
PG(18:4/O-18:0)	C42H77O9P	756.531	1	0
PG(18:4/O-18:1)	C42H75O9P	754.515	1	0
PG(18:4/O-18:2)	C42H73O9P	752.499	1	0
PG(18:4/O-20:0)	C44H81O9P	784.562	1	0
PG(18:4/O-20:1)	C44H79O9P	782.546	1	0
PG(18:4/O-22:0)	C46H85O9P	812.593	1	0
PG(18:4/O-22:1)	C46H83O9P	810.577	1	0
PG(18:4/O-24:0)	C48H89O9P	840.624	1	0
PG(20:0/20:0)	C46H91O10P	834.635	1	0
PG(20:0/20:1)	C46H89O10P	832.619	1	0
PG(20:0/20:2)	C46H87O10P	830.604	1	0
PG(20:0/20:3)	C46H85O10P	828.588	1	0
PG(20:0/20:4)	C46H83O10P	826.572	1	0
PG(20:0/20:5)	C46H81O10P	824.557	1	0
PG(20:0/22:0)	C48H95O10P	862.666	1	0
PG(20:0/22:1)	C48H93O10P	860.651	1	0
PG(20:0/22:2)	C48H91O10P	858.635	1	0
PG(20:0/22:3)	C48H89O10P	856.619	1	0
PG(20:0/22:4)	C48H87O10P	854.604	1	0
PG(20:0/22:5)	C48H85O10P	852.588	1	0
PG(20:0/22:6)	C48H83O10P	850.572	1	0
PG(20:0/24:0)	C50H99O10P	890.698	1	0
PG(20:0/24:1)	C50H97O10P	888.682	1	0
PG(20:0/26:0)	C52H103O10P	918.729	1	0
PG(20:0/P-16:0)	C42H83O9P	762.577	1	0
PG(20:0/P-18:0)	C44H87O9P	790.609	1	0
PG(20:0/P-18:1)	C44H85O9P	788.593	1	0
PG(20:0/O-14:0)	C40H81O9P	736.562	1	0
PG(20:0/O-16:0)	C42H85O9P	764.593	1	0
PG(20:0/O-16:1)	C42H83O9P	762.577	1	0
PG(20:0/O-18:0)	C44H89O9P	792.624	1	0
PG(20:0/O-18:1)	C44H87O9P	790.609	1	0
PG(20:0/O-18:2)	C44H85O9P	788.593	1	0
PG(20:0/O-20:0)	C46H93O9P	820.656	1	0
PG(20:0/O-20:1)	C46H91O9P	818.64	1	0
PG(20:0/O-22:0)	C48H97O9P	848.687	1	0
PG(20:0/O-22:1)	C48H95O9P	846.671	1	0
PG(20:0/O-24:0)	C50H101O9P	876.718	1	0
PG(20:1/20:1)	C46H87O10P	830.604	1	0
PG(20:1/20:2)	C46H85O10P	828.588	1	0
PG(20:1/20:3)	C46H83O10P	826.572	1	0
PG(20:1/20:4)	C46H81O10P	824.557	1	0
PG(20:1/20:5)	C46H79O10P	822.541	1	0
PG(20:1/22:0)	C48H93O10P	860.651	1	0
PG(20:1/22:1)	C48H91O10P	858.635	1	0
PG(20:1/22:2)	C48H89O10P	856.619	1	0
PG(20:1/22:3)	C48H87O10P	854.604	1	0
PG(20:1/22:4)	C48H85O10P	852.588	1	0
PG(20:1/22:5)	C48H83O10P	850.572	1	0
PG(20:1/22:6)	C48H81O10P	848.557	1	0
PG(20:1/24:0)	C50H97O10P	888.682	1	0
PG(20:1/24:1)	C50H95O10P	886.666	1	0
PG(20:1/26:0)	C52H101O10P	916.713	1	0
PG(20:1/P-16:0)	C42H81O9P	760.562	1	0
PG(20:1/P-18:0)	C44H85O9P	788.593	1	0
PG(20:1/P-18:1)	C44H83O9P	786.577	1	0
PG(20:1/O-14:0)	C40H79O9P	734.546	1	0
PG(20:1/O-16:0)	C42H83O9P	762.577	1	0
PG(20:1/O-16:1)	C42H81O9P	760.562	1	0
PG(20:1/O-18:0)	C44H87O9P	790.609	1	0
PG(20:1/O-18:1)	C44H85O9P	788.593	1	0
PG(20:1/O-18:2)	C44H83O9P	786.577	1	0
PG(20:1/O-20:0)	C46H91O9P	818.64	1	0
PG(20:1/O-20:1)	C46H89O9P	816.624	1	0
PG(20:1/O-22:0)	C48H95O9P	846.671	1	0
PG(20:1/O-22:1)	C48H93O9P	844.656	1	0
PG(20:1/O-24:0)	C50H99O9P	874.703	1	0
PG(20:2/20:2)	C46H83O10P	826.572	1	0
PG(20:2/20:3)	C46H81O10P	824.557	1	0
PG(20:2/20:4)	C46H79O10P	822.541	1	0
PG(20:2/20:5)	C46H77O10P	820.525	1	0
PG(20:2/22:0)	C48H91O10P	858.635	1	0
PG(20:2/22:1)	C48H89O10P	856.619	1	0
PG(20:2/22:2)	C48H87O10P	854.604	1	0
PG(20:2/22:3)	C48H85O10P	852.588	1	0
PG(20:2/22:4)	C48H83O10P	850.572	1	0
PG(20:2/22:5)	C48H81O10P	848.557	1	0
PG(20:2/22:6)	C48H79O10P	846.541	1	0
PG(20:2/24:0)	C50H95O10P	886.666	1	0
PG(20:2/24:1)	C50H93O10P	884.651	1	0
PG(20:2/26:0)	C52H99O10P	914.698	1	0
PG(20:2/P-16:0)	C42H79O9P	758.546	1	0
PG(20:2/P-18:0)	C44H83O9P	786.577	1	0
PG(20:2/P-18:1)	C44H81O9P	784.562	1	0
PG(20:2/O-14:0)	C40H77O9P	732.531	1	0
PG(20:2/O-16:0)	C42H81O9P	760.562	1	0
PG(20:2/O-16:1)	C42H79O9P	758.546	1	0
PG(20:2/O-18:0)	C44H85O9P	788.593	1	0
PG(20:2/O-18:1)	C44H83O9P	786.577	1	0
PG(20:2/O-18:2)	C44H81O9P	784.562	1	0
PG(20:2/O-20:0)	C46H89O9P	816.624	1	0
PG(20:2/O-20:1)	C46H87O9P	814.609	1	0
PG(20:2/O-22:0)	C48H93O9P	844.656	1	0
PG(20:2/O-22:1)	C48H91O9P	842.64	1	0
PG(20:2/O-24:0)	C50H97O9P	872.687	1	0
PG(20:3/20:3)	C46H79O10P	822.541	1	0
PG(20:3/20:4)	C46H77O10P	820.525	1	0
PG(20:3/20:5)	C46H75O10P	818.51	1	0
PG(20:3/22:0)	C48H89O10P	856.619	1	0
PG(20:3/22:1)	C48H87O10P	854.604	1	0
PG(20:3/22:2)	C48H85O10P	852.588	1	0
PG(20:3/22:3)	C48H83O10P	850.572	1	0
PG(20:3/22:4)	C48H81O10P	848.557	1	0
PG(20:3/22:5)	C48H79O10P	846.541	1	0
PG(20:3/22:6)	C48H77O10P	844.525	1	0
PG(20:3/24:0)	C50H93O10P	884.651	1	0
PG(20:3/24:1)	C50H91O10P	882.635	1	0
PG(20:3/26:0)	C52H97O10P	912.682	1	0
PG(20:3/P-16:0)	C42H77O9P	756.531	1	0
PG(20:3/P-18:0)	C44H81O9P	784.562	1	0
PG(20:3/P-18:1)	C44H79O9P	782.546	1	0
PG(20:3/O-14:0)	C40H75O9P	730.515	1	0
PG(20:3/O-16:0)	C42H79O9P	758.546	1	0
PG(20:3/O-16:1)	C42H77O9P	756.531	1	0
PG(20:3/O-18:0)	C44H83O9P	786.577	1	0
PG(20:3/O-18:1)	C44H81O9P	784.562	1	0
PG(20:3/O-18:2)	C44H79O9P	782.546	1	0
PG(20:3/O-20:0)	C46H87O9P	814.609	1	0
PG(20:3/O-20:1)	C46H85O9P	812.593	1	0
PG(20:3/O-22:0)	C48H91O9P	842.64	1	0
PG(20:3/O-22:1)	C48H89O9P	840.624	1	0
PG(20:3/O-24:0)	C50H95O9P	870.671	1	0
PG(20:4/20:4)	C46H75O10P	818.51	1	0
PG(20:4/20:5)	C46H73O10P	816.494	1	0
PG(20:4/22:0)	C48H87O10P	854.604	1	0
PG(20:4/22:1)	C48H85O10P	852.588	1	0
PG(20:4/22:2)	C48H83O10P	850.572	1	0
PG(20:4/22:3)	C48H81O10P	848.557	1	0
PG(20:4/22:4)	C48H79O10P	846.541	1	0
PG(20:4/22:5)	C48H77O10P	844.525	1	0
PG(20:4/22:6)	C48H75O10P	842.51	1	0
PG(20:4/24:0)	C50H91O10P	882.635	1	0
PG(20:4/24:1)	C50H89O10P	880.619	1	0
PG(20:4/26:0)	C52H95O10P	910.666	1	0
PG(20:4/P-16:0)	C42H75O9P	754.515	1	0
PG(20:4/P-18:0)	C44H79O9P	782.546	1	0
PG(20:4/P-18:1)	C44H77O9P	780.531	1	0
PG(20:4/O-14:0)	C40H73O9P	728.499	1	0
PG(20:4/O-16:0)	C42H77O9P	756.531	1	0
PG(20:4/O-16:1)	C42H75O9P	754.515	1	0
PG(20:4/O-18:0)	C44H81O9P	784.562	1	0
PG(20:4/O-18:1)	C44H79O9P	782.546	1	0
PG(20:4/O-18:2)	C44H77O9P	780.531	1	0
PG(20:4/O-20:0)	C46H85O9P	812.593	1	0
PG(20:4/O-20:1)	C46H83O9P	810.577	1	0
PG(20:4/O-22:0)	C48H89O9P	840.624	1	0
PG(20:4/O-22:1)	C48H87O9P	838.609	1	0
PG(20:4/O-24:0)	C50H93O9P	868.656	1	0
PG(20:5/20:5)	C46H71O10P	814.478	1	0
PG(20:5/22:0)	C48H85O10P	852.588	1	0
PG(20:5/22:1)	C48H83O10P	850.572	1	0
PG(20:5/22:2)	C48H81O10P	848.557	1	0
PG(20:5/22:3)	C48H79O10P	846.541	1	0
PG(20:5/22:4)	C48H77O10P	844.525	1	0
PG(20:5/22:5)	C48H75O10P	842.51	1	0
PG(20:5/22:6)	C48H73O10P	840.494	1	0
PG(20:5/24:0)	C50H89O10P	880.619	1	0
PG(20:5/24:1)	C50H87O10P	878.604	1	0
PG(20:5/26:0)	C52H93O10P	908.651	1	0
PG(20:5/P-16:0)	C42H73O9P	752.499	1	0
PG(20:5/P-18:0)	C44H77O9P	780.531	1	0
PG(20:5/P-18:1)	C44H75O9P	778.515	1	0
PG(20:5/O-14:0)	C40H71O9P	726.484	1	0
PG(20:5/O-16:0)	C42H75O9P	754.515	1	0
PG(20:5/O-16:1)	C42H73O9P	752.499	1	0
PG(20:5/O-18:0)	C44H79O9P	782.546	1	0
PG(20:5/O-18:1)	C44H77O9P	780.531	1	0
PG(20:5/O-18:2)	C44H75O9P	778.515	1	0
PG(20:5/O-20:0)	C46H83O9P	810.577	1	0
PG(20:5/O-20:1)	C46H81O9P	808.562	1	0
PG(20:5/O-22:0)	C48H87O9P	838.609	1	0
PG(20:5/O-22:1)	C48H85O9P	836.593	1	0
PG(20:5/O-24:0)	C50H91O9P	866.64	1	0
PG(22:0/22:0)	C50H99O10P	890.698	1	0
PG(22:0/22:1)	C50H97O10P	888.682	1	0
PG(22:0/22:2)	C50H95O10P	886.666	1	0
PG(22:0/22:3)	C50H93O10P	884.651	1	0
PG(22:0/22:4)	C50H91O10P	882.635	1	0
PG(22:0/22:5)	C50H89O10P	880.619	1	0
PG(22:0/22:6)	C50H87O10P	878.604	1	0
PG(22:0/24:0)	C52H103O10P	918.729	1	0
PG(22:0/24:1)	C52H101O10P	916.713	1	0
PG(22:0/26:0)	C54H107O10P	946.76	1	0
PG(22:0/P-16:0)	C44H87O9P	790.609	1	0
PG(22:0/P-18:0)	C46H91O9P	818.64	1	0
PG(22:0/P-18:1)	C46H89O9P	816.624	1	0
PG(22:0/O-14:0)	C42H85O9P	764.593	1	0
PG(22:0/O-16:0)	C44H89O9P	792.624	1	0
PG(22:0/O-16:1)	C44H87O9P	790.609	1	0
PG(22:0/O-18:0)	C46H93O9P	820.656	1	0
PG(22:0/O-18:1)	C46H91O9P	818.64	1	0
PG(22:0/O-18:2)	C46H89O9P	816.624	1	0
PG(22:0/O-20:0)	C48H97O9P	848.687	1	0
PG(22:0/O-20:1)	C48H95O9P	846.671	1	0
PG(22:0/O-22:0)	C50H101O9P	876.718	1	0
PG(22:0/O-22:1)	C50H99O9P	874.703	1	0
PG(22:0/O-24:0)	C52H105O9P	904.75	1	0
PG(22:1/22:1)	C50H95O10P	886.666	1	0
PG(22:1/22:2)	C50H93O10P	884.651	1	0
PG(22:1/22:3)	C50H91O10P	882.635	1	0
PG(22:1/22:4)	C50H89O10P	880.619	1	0
PG(22:1/22:5)	C50H87O10P	878.604	1	0
PG(22:1/22:6)	C50H85O10P	876.588	1	0
PG(22:1/24:0)	C52H101O10P	916.713	1	0
PG(22:1/24:1)	C52H99O10P	914.698	1	0
PG(22:1/26:0)	C54H105O10P	944.745	1	0
PG(22:1/P-16:0)	C44H85O9P	788.593	1	0
PG(22:1/P-18:0)	C46H89O9P	816.624	1	0
PG(22:1/P-18:1)	C46H87O9P	814.609	1	0
PG(22:1/O-14:0)	C42H83O9P	762.577	1	0
PG(22:1/O-16:0)	C44H87O9P	790.609	1	0
PG(22:1/O-16:1)	C44H85O9P	788.593	1	0
PG(22:1/O-18:0)	C46H91O9P	818.64	1	0
PG(22:1/O-18:1)	C46H89O9P	816.624	1	0
PG(22:1/O-18:2)	C46H87O9P	814.609	1	0
PG(22:1/O-20:0)	C48H95O9P	846.671	1	0
PG(22:1/O-20:1)	C48H93O9P	844.656	1	0
PG(22:1/O-22:0)	C50H99O9P	874.703	1	0
PG(22:1/O-22:1)	C50H97O9P	872.687	1	0
PG(22:1/O-24:0)	C52H103O9P	902.734	1	0
PG(22:2/22:2)	C50H91O10P	882.635	1	0
PG(22:2/22:3)	C50H89O10P	880.619	1	0
PG(22:2/22:4)	C50H87O10P	878.604	1	0
PG(22:2/22:5)	C50H85O10P	876.588	1	0
PG(22:2/22:6)	C50H83O10P	874.572	1	0
PG(22:2/24:0)	C52H99O10P	914.698	1	0
PG(22:2/24:1)	C52H97O10P	912.682	1	0
PG(22:2/26:0)	C54H103O10P	942.729	1	0
PG(22:2/P-16:0)	C44H83O9P	786.577	1	0
PG(22:2/P-18:0)	C46H87O9P	814.609	1	0
PG(22:2/P-18:1)	C46H85O9P	812.593	1	0
PG(22:2/O-14:0)	C42H81O9P	760.562	1	0
PG(22:2/O-16:0)	C44H85O9P	788.593	1	0
PG(22:2/O-16:1)	C44H83O9P	786.577	1	0
PG(22:2/O-18:0)	C46H89O9P	816.624	1	0
PG(22:2/O-18:1)	C46H87O9P	814.609	1	0
PG(22:2/O-18:2)	C46H85O9P	812.593	1	0
PG(22:2/O-20:0)	C48H93O9P	844.656	1	0
PG(22:2/O-20:1)	C48H91O9P	842.64	1	0
PG(22:2/O-22:0)	C50H97O9P	872.687	1	0
PG(22:2/O-22:1)	C50H95O9P	870.671	1	0
PG(22:2/O-24:0)	C52H101O9P	900.718	1	0
PG(22:3/22:3)	C50H87O10P	878.604	1	0
PG(22:3/22:4)	C50H85O10P	876.588	1	0
PG(22:3/22:5)	C50H83O10P	874.572	1	0
PG(22:3/22:6)	C50H81O10P	872.557	1	0
PG(22:3/24:0)	C52H97O10P	912.682	1	0
PG(22:3/24:1)	C52H95O10P	910.666	1	0
PG(22:3/26:0)	C54H101O10P	940.713	1	0
PG(22:3/P-16:0)	C44H81O9P	784.562	1	0
PG(22:3/P-18:0)	C46H85O9P	812.593	1	0
PG(22:3/P-18:1)	C46H83O9P	810.577	1	0
PG(22:3/O-14:0)	C42H79O9P	758.546	1	0
PG(22:3/O-16:0)	C44H83O9P	786.577	1	0
PG(22:3/O-16:1)	C44H81O9P	784.562	1	0
PG(22:3/O-18:0)	C46H87O9P	814.609	1	0
PG(22:3/O-18:1)	C46H85O9P	812.593	1	0
PG(22:3/O-18:2)	C46H83O9P	810.577	1	0
PG(22:3/O-20:0)	C48H91O9P	842.64	1	0
PG(22:3/O-20:1)	C48H89O9P	840.624	1	0
PG(22:3/O-22:0)	C50H95O9P	870.671	1	0
PG(22:3/O-22:1)	C50H93O9P	868.656	1	0
PG(22:3/O-24:0)	C52H99O9P	898.703	1	0
PG(22:4/22:4)	C50H83O10P	874.572	1	0
PG(22:4/22:5)	C50H81O10P	872.557	1	0
PG(22:4/22:6)	C50H79O10P	870.541	1	0
PG(22:4/24:0)	C52H95O10P	910.666	1	0
PG(22:4/24:1)	C52H93O10P	908.651	1	0
PG(22:4/26:0)	C54H99O10P	938.698	1	0
PG(22:4/P-16:0)	C44H79O9P	782.546	1	0
PG(22:4/P-18:0)	C46H83O9P	810.577	1	0
PG(22:4/P-18:1)	C46H81O9P	808.562	1	0
PG(22:4/O-14:0)	C42H77O9P	756.531	1	0
PG(22:4/O-16:0)	C44H81O9P	784.562	1	0
PG(22:4/O-16:1)	C44H79O9P	782.546	1	0
PG(22:4/O-18:0)	C46H85O9P	812.593	1	0
PG(22:4/O-18:1)	C46H83O9P	810.577	1	0
PG(22:4/O-18:2)	C46H81O9P	808.562	1	0
PG(22:4/O-20:0)	C48H89O9P	840.624	1	0
PG(22:4/O-20:1)	C48H87O9P	838.609	1	0
PG(22:4/O-22:0)	C50H93O9P	868.656	1	0
PG(22:4/O-22:1)	C50H91O9P	866.64	1	0
PG(22:4/O-24:0)	C52H97O9P	896.687	1	0
PG(22:5/22:5)	C50H79O10P	870.541	1	0
PG(22:5/22:6)	C50H77O10P	868.525	1	0
PG(22:5/24:0)	C52H93O10P	908.651	1	0
PG(22:5/24:1)	C52H91O10P	906.635	1	0
PG(22:5/26:0)	C54H97O10P	936.682	1	0
PG(22:5/P-16:0)	C44H77O9P	780.531	1	0
PG(22:5/P-18:0)	C46H81O9P	808.562	1	0
PG(22:5/P-18:1)	C46H79O9P	806.546	1	0
PG(22:5/O-14:0)	C42H75O9P	754.515	1	0
PG(22:5/O-16:0)	C44H79O9P	782.546	1	0
PG(22:5/O-16:1)	C44H77O9P	780.531	1	0
PG(22:5/O-18:0)	C46H83O9P	810.577	1	0
PG(22:5/O-18:1)	C46H81O9P	808.562	1	0
PG(22:5/O-18:2)	C46H79O9P	806.546	1	0
PG(22:5/O-20:0)	C48H87O9P	838.609	1	0
PG(22:5/O-20:1)	C48H85O9P	836.593	1	0
PG(22:5/O-22:0)	C50H91O9P	866.64	1	0
PG(22:5/O-22:1)	C50H89O9P	864.624	1	0
PG(22:5/O-24:0)	C52H95O9P	894.671	1	0
PG(22:6/22:6)	C50H75O10P	866.51	1	0
PG(22:6/24:0)	C52H91O10P	906.635	1	0
PG(22:6/24:1)	C52H89O10P	904.619	1	0
PG(22:6/26:0)	C54H95O10P	934.666	1	0
PG(22:6/P-16:0)	C44H75O9P	778.515	1	0
PG(22:6/P-18:0)	C46H79O9P	806.546	1	0
PG(22:6/P-18:1)	C46H77O9P	804.531	1	0
PG(22:6/O-14:0)	C42H73O9P	752.499	1	0
PG(22:6/O-16:0)	C44H77O9P	780.531	1	0
PG(22:6/O-16:1)	C44H75O9P	778.515	1	0
PG(22:6/O-18:0)	C46H81O9P	808.562	1	0
PG(22:6/O-18:1)	C46H79O9P	806.546	1	0
PG(22:6/O-18:2)	C46H77O9P	804.531	1	0
PG(22:6/O-20:0)	C48H85O9P	836.593	1	0
PG(22:6/O-20:1)	C48H83O9P	834.577	1	0
PG(22:6/O-22:0)	C50H89O9P	864.624	1	0
PG(22:6/O-22:1)	C50H87O9P	862.609	1	0
PG(22:6/O-24:0)	C52H93O9P	892.656	1	0
PG(24:0/24:0)	C54H107O10P	946.76	1	0
PG(24:0/24:1)	C54H105O10P	944.745	1	0
PG(24:0/26:0)	C56H111O10P	974.791	1	0
PG(24:0/P-16:0)	C46H91O9P	818.64	1	0
PG(24:0/P-18:0)	C48H95O9P	846.671	1	0
PG(24:0/P-18:1)	C48H93O9P	844.656	1	0
PG(24:0/O-14:0)	C44H89O9P	792.624	1	0
PG(24:0/O-16:0)	C46H93O9P	820.656	1	0
PG(24:0/O-16:1)	C46H91O9P	818.64	1	0
PG(24:0/O-18:0)	C48H97O9P	848.687	1	0
PG(24:0/O-18:1)	C48H95O9P	846.671	1	0
PG(24:0/O-18:2)	C48H93O9P	844.656	1	0
PG(24:0/O-20:0)	C50H101O9P	876.718	1	0
PG(24:0/O-20:1)	C50H99O9P	874.703	1	0
PG(24:0/O-22:0)	C52H105O9P	904.75	1	0
PG(24:0/O-22:1)	C52H103O9P	902.734	1	0
PG(24:0/O-24:0)	C54H109O9P	932.781	1	0
PG(24:1/24:1)	C54H103O10P	942.729	1	0
PG(24:1/26:0)	C56H109O10P	972.776	1	0
PG(24:1/P-16:0)	C46H89O9P	816.624	1	0
PG(24:1/P-18:0)	C48H93O9P	844.656	1	0
PG(24:1/P-18:1)	C48H91O9P	842.64	1	0
PG(24:1/O-14:0)	C44H87O9P	790.609	1	0
PG(24:1/O-16:0)	C46H91O9P	818.64	1	0
PG(24:1/O-16:1)	C46H89O9P	816.624	1	0
PG(24:1/O-18:0)	C48H95O9P	846.671	1	0
PG(24:1/O-18:1)	C48H93O9P	844.656	1	0
PG(24:1/O-18:2)	C48H91O9P	842.64	1	0
PG(24:1/O-20:0)	C50H99O9P	874.703	1	0
PG(24:1/O-20:1)	C50H97O9P	872.687	1	0
PG(24:1/O-22:0)	C52H103O9P	902.734	1	0
PG(24:1/O-22:1)	C52H101O9P	900.718	1	0
PG(24:1/O-24:0)	C54H107O9P	930.765	1	0
PG(26:0/26:0)	C58H115O10P	1002.82	1	0
PG(26:0/P-16:0)	C48H95O9P	846.671	1	0
PG(26:0/P-18:0)	C50H99O9P	874.703	1	0
PG(26:0/P-18:1)	C50H97O9P	872.687	1	0
PG(26:0/O-14:0)	C46H93O9P	820.656	1	0
PG(26:0/O-16:0)	C48H97O9P	848.687	1	0
PG(26:0/O-16:1)	C48H95O9P	846.671	1	0
PG(26:0/O-18:0)	C50H101O9P	876.718	1	0
PG(26:0/O-18:1)	C50H99O9P	874.703	1	0
PG(26:0/O-18:2)	C50H97O9P	872.687	1	0
PG(26:0/O-20:0)	C52H105O9P	904.75	1	0
PG(26:0/O-20:1)	C52H103O9P	902.734	1	0
PG(26:0/O-22:0)	C54H109O9P	932.781	1	0
PG(26:0/O-22:1)	C54H107O9P	930.765	1	0
PG(26:0/O-24:0)	C56H113O9P	960.812	1	0
PG(P-16:0/P-16:0)	C38H75O8P	690.52	1	0
PG(P-16:0/P-18:0)	C40H79O8P	718.551	1	0
PG(P-16:0/P-18:1)	C40H77O8P	716.536	1	0
PG(P-16:0/O-14:0)	C36H73O8P	664.504	1	0
PG(P-16:0/O-16:0)	C38H77O8P	692.536	1	0
PG(P-16:0/O-16:1)	C38H75O8P	690.52	1	0
PG(P-16:0/O-18:0)	C40H81O8P	720.567	1	0
PG(P-16:0/O-18:1)	C40H79O8P	718.551	1	0
PG(P-16:0/O-18:2)	C40H77O8P	716.536	1	0
PG(P-16:0/O-20:0)	C42H85O8P	748.598	1	0
PG(P-16:0/O-20:1)	C42H83O8P	746.583	1	0
PG(P-16:0/O-22:0)	C44H89O8P	776.63	1	0
PG(P-16:0/O-22:1)	C44H87O8P	774.614	1	0
PG(P-16:0/O-24:0)	C46H93O8P	804.661	1	0
PG(P-18:0/P-18:0)	C42H83O8P	746.583	1	0
PG(P-18:0/P-18:1)	C42H81O8P	744.567	1	0
PG(P-18:0/O-14:0)	C38H77O8P	692.536	1	0
PG(P-18:0/O-16:0)	C40H81O8P	720.567	1	0
PG(P-18:0/O-16:1)	C40H79O8P	718.551	1	0
PG(P-18:0/O-18:0)	C42H85O8P	748.598	1	0
PG(P-18:0/O-18:1)	C42H83O8P	746.583	1	0
PG(P-18:0/O-18:2)	C42H81O8P	744.567	1	0
PG(P-18:0/O-20:0)	C44H89O8P	776.63	1	0
PG(P-18:0/O-20:1)	C44H87O8P	774.614	1	0
PG(P-18:0/O-22:0)	C46H93O8P	804.661	1	0
PG(P-18:0/O-22:1)	C46H91O8P	802.645	1	0
PG(P-18:0/O-24:0)	C48H97O8P	832.692	1	0
PG(P-18:1/P-18:1)	C42H79O8P	742.551	1	0
PG(P-18:1/O-14:0)	C38H75O8P	690.52	1	0
PG(P-18:1/O-16:0)	C40H79O8P	718.551	1	0
PG(P-18:1/O-16:1)	C40H77O8P	716.536	1	0
PG(P-18:1/O-18:0)	C42H83O8P	746.583	1	0
PG(P-18:1/O-18:1)	C42H81O8P	744.567	1	0
PG(P-18:1/O-18:2)	C42H79O8P	742.551	1	0
PG(P-18:1/O-20:0)	C44H87O8P	774.614	1	0
PG(P-18:1/O-20:1)	C44H85O8P	772.598	1	0
PG(P-18:1/O-22:0)	C46H91O8P	802.645	1	0
PG(P-18:1/O-22:1)	C46H89O8P	800.63	1	0
PG(P-18:1/O-24:0)	C48H95O8P	830.676	1	0
PG(O-14:0/O-14:0)	C34H71O8P	638.489	1	0
PG(O-14:0/O-16:0)	C36H75O8P	666.52	1	0
PG(O-14:0/O-16:1)	C36H73O8P	664.504	1	0
PG(O-14:0/O-18:0)	C38H79O8P	694.551	1	0
PG(O-14:0/O-18:1)	C38H77O8P	692.536	1	0
PG(O-14:0/O-18:2)	C38H75O8P	690.52	1	0
PG(O-14:0/O-20:0)	C40H83O8P	722.583	1	0
PG(O-14:0/O-20:1)	C40H81O8P	720.567	1	0
PG(O-14:0/O-22:0)	C42H87O8P	750.614	1	0
PG(O-14:0/O-22:1)	C42H85O8P	748.598	1	0
PG(O-14:0/O-24:0)	C44H91O8P	778.645	1	0
PG(O-16:0/O-16:0)	C38H79O8P	694.551	1	0
PG(O-16:0/O-16:1)	C38H77O8P	692.536	1	0
PG(O-16:0/O-18:0)	C40H83O8P	722.583	1	0
PG(O-16:0/O-18:1)	C40H81O8P	720.567	1	0
PG(O-16:0/O-18:2)	C40H79O8P	718.551	1	0
PG(O-16:0/O-20:0)	C42H87O8P	750.614	1	0
PG(O-16:0/O-20:1)	C42H85O8P	748.598	1	0
PG(O-16:0/O-22:0)	C44H91O8P	778.645	1	0
PG(O-16:0/O-22:1)	C44H89O8P	776.63	1	0
PG(O-16:0/O-24:0)	C46H95O8P	806.676	1	0
PG(O-16:1/O-16:1)	C38H75O8P	690.52	1	0
PG(O-16:1/O-18:0)	C40H81O8P	720.567	1	0
PG(O-16:1/O-18:1)	C40H79O8P	718.551	1	0
PG(O-16:1/O-18:2)	C40H77O8P	716.536	1	0
PG(O-16:1/O-20:0)	C42H85O8P	748.598	1	0
PG(O-16:1/O-20:1)	C42H83O8P	746.583	1	0
PG(O-16:1/O-22:0)	C44H89O8P	776.63	1	0
PG(O-16:1/O-22:1)	C44H87O8P	774.614	1	0
PG(O-16:1/O-24:0)	C46H93O8P	804.661	1	0
PG(O-18:0/O-18:0)	C42H87O8P	750.614	1	0
PG(O-18:0/O-18:1)	C42H85O8P	748.598	1	0
PG(O-18:0/O-18:2)	C42H83O8P	746.583	1	0
PG(O-18:0/O-20:0)	C44H91O8P	778.645	1	0
PG(O-18:0/O-20:1)	C44H89O8P	776.63	1	0
PG(O-18:0/O-22:0)	C46H95O8P	806.676	1	0
PG(O-18:0/O-22:1)	C46H93O8P	804.661	1	0
PG(O-18:0/O-24:0)	C48H99O8P	834.708	1	0
PG(O-18:1/O-18:1)	C42H83O8P	746.583	1	0
PG(O-18:1/O-18:2)	C42H81O8P	744.567	1	0
PG(O-18:1/O-20:0)	C44H89O8P	776.63	1	0
PG(O-18:1/O-20:1)	C44H87O8P	774.614	1	0
PG(O-18:1/O-22:0)	C46H93O8P	804.661	1	0
PG(O-18:1/O-22:1)	C46H91O8P	802.645	1	0
PG(O-18:1/O-24:0)	C48H97O8P	832.692	1	0
PG(O-18:2/O-18:2)	C42H79O8P	742.551	1	0
PG(O-18:2/O-20:0)	C44H87O8P	774.614	1	0
PG(O-18:2/O-20:1)	C44H85O8P	772.598	1	0
PG(O-18:2/O-22:0)	C46H91O8P	802.645	1	0
PG(O-18:2/O-22:1)	C46H89O8P	800.63	1	0
PG(O-18:2/O-24:0)	C48H95O8P	830.676	1	0
PG(O-20:0/O-20:0)	C46H95O8P	806.676	1	0
PG(O-20:0/O-20:1)	C46H93O8P	804.661	1	0
PG(O-20:0/O-22:0)	C48H99O8P	834.708	1	0
PG(O-20:0/O-22:1)	C48H97O8P	832.692	1	0
PG(O-20:0/O-24:0)	C50H103O8P	862.739	1	0
PG(O-20:1/O-20:1)	C46H91O8P	802.645	1	0
PG(O-20:1/O-22:0)	C48H97O8P	832.692	1	0
PG(O-20:1/O-22:1)	C48H95O8P	830.676	1	0
PG(O-20:1/O-24:0)	C50H101O8P	860.723	1	0
PG(O-22:0/O-22:0)	C50H103O8P	862.739	1	0
PG(O-22:0/O-22:1)	C50H101O8P	860.723	1	0
PG(O-22:0/O-24:0)	C52H107O8P	890.77	1	0
PG(O-22:1/O-22:1)	C50H99O8P	858.708	1	0
PG(O-22:1/O-24:0)	C52H105O8P	888.755	1	0
PG(O-24:0/O-24:0)	C54H111O8P	918.802	1	0
PA(14:0)	C17H35O7P	382.212	1	0
PA(14:1)	C17H33O7P	380.196	1	0
PA(15:0)	C18H37O7P	396.228	1	0
PA(16:0)	C19H39O7P	410.243	1	0
PA(16:1)	C19H37O7P	408.228	1	0
PA(17:0)	C20H41O7P	424.259	1	0
PA(18:0)	C21H43O7P	438.275	1	0
PA(18:1)	C21H41O7P	436.259	1	0
PA(18:2)	C21H39O7P	434.243	1	0
PA(18:3)	C21H37O7P	432.228	1	0
PA(18:4)	C21H35O7P	430.212	1	0
PA(20:0)	C23H47O7P	466.306	1	0
PA(20:1)	C23H45O7P	464.29	1	0
PA(20:2)	C23H43O7P	462.275	1	0
PA(20:3)	C23H41O7P	460.259	1	0
PA(20:4)	C23H39O7P	458.243	1	0
PA(20:5)	C23H37O7P	456.228	1	0
PA(22:0)	C25H51O7P	494.337	1	0
PA(22:1)	C25H49O7P	492.322	1	0
PA(22:2)	C25H47O7P	490.306	1	0
PA(22:3)	C25H45O7P	488.29	1	0
PA(22:4)	C25H43O7P	486.275	1	0
PA(22:5)	C25H41O7P	484.259	1	0
PA(22:6)	C25H39O7P	482.243	1	0
PA(24:0)	C27H55O7P	522.369	1	0
PA(24:1)	C27H53O7P	520.353	1	0
PA(26:0)	C29H59O7P	550.4	1	0
PA(P-16:0)	C19H39O6P	394.248	1	0
PA(P-18:0)	C21H43O6P	422.28	1	0
PA(P-18:1)	C21H41O6P	420.264	1	0
PA(O-14:0)	C17H37O6P	368.233	1	0
PA(O-16:0)	C19H41O6P	396.264	1	0
PA(O-16:1)	C19H39O6P	394.248	1	0
PA(O-18:0)	C21H45O6P	424.295	1	0
PA(O-18:1)	C21H43O6P	422.28	1	0
PA(O-18:2)	C21H41O6P	420.264	1	0
PA(O-20:0)	C23H49O6P	452.327	1	0
PA(O-20:1)	C23H47O6P	450.311	1	0
PA(O-22:0)	C25H53O6P	480.358	1	0
PA(O-22:1)	C25H51O6P	478.342	1	0
PA(O-24:0)	C27H57O6P	508.389	1	0
PA(14:0/14:0)	C31H61O8P	592.41	1	0
PA(14:0/14:1)	C31H59O8P	590.395	1	0
PA(14:0/15:0)	C32H63O8P	606.426	1	0
PA(14:0/16:0)	C33H65O8P	620.442	1	0
PA(14:0/16:1)	C33H63O8P	618.426	1	0
PA(14:0/17:0)	C34H67O8P	634.457	1	0
PA(14:0/18:0)	C35H69O8P	648.473	1	0
PA(14:0/18:1)	C35H67O8P	646.457	1	0
PA(14:0/18:2)	C35H65O8P	644.442	1	0
PA(14:0/18:3)	C35H63O8P	642.426	1	0
PA(14:0/18:4)	C35H61O8P	640.41	1	0
PA(14:0/20:0)	C37H73O8P	676.504	1	0
PA(14:0/20:1)	C37H71O8P	674.489	1	0
PA(14:0/20:2)	C37H69O8P	672.473	1	0
PA(14:0/20:3)	C37H67O8P	670.457	1	0
PA(14:0/20:4)	C37H65O8P	668.442	1	0
PA(14:0/20:5)	C37H63O8P	666.426	1	0
PA(14:0/22:0)	C39H77O8P	704.536	1	0
PA(14:0/22:1)	C39H75O8P	702.52	1	0
PA(14:0/22:2)	C39H73O8P	700.504	1	0
PA(14:0/22:3)	C39H71O8P	698.489	1	0
PA(14:0/22:4)	C39H69O8P	696.473	1	0
PA(14:0/22:5)	C39H67O8P	694.457	1	0
PA(14:0/22:6)	C39H65O8P	692.442	1	0
PA(14:0/24:0)	C41H81O8P	732.567	1	0
PA(14:0/24:1)	C41H79O8P	730.551	1	0
PA(14:0/26:0)	C43H85O8P	760.598	1	0
PA(14:0/P-16:0)	C33H65O7P	604.447	1	0
PA(14:0/P-18:0)	C35H69O7P	632.478	1	0
PA(14:0/P-18:1)	C35H67O7P	630.462	1	0
PA(14:0/O-14:0)	C31H63O7P	578.431	1	0
PA(14:0/O-16:0)	C33H67O7P	606.462	1	0
PA(14:0/O-16:1)	C33H65O7P	604.447	1	0
PA(14:0/O-18:0)	C35H71O7P	634.494	1	0
PA(14:0/O-18:1)	C35H69O7P	632.478	1	0
PA(14:0/O-18:2)	C35H67O7P	630.462	1	0
PA(14:0/O-20:0)	C37H75O7P	662.525	1	0
PA(14:0/O-20:1)	C37H73O7P	660.509	1	0
PA(14:0/O-22:0)	C39H79O7P	690.556	1	0
PA(14:0/O-22:1)	C39H77O7P	688.541	1	0
PA(14:0/O-24:0)	C41H83O7P	718.588	1	0
PA(14:1/14:1)	C31H57O8P	588.379	1	0
PA(14:1/15:0)	C32H61O8P	604.41	1	0
PA(14:1/16:0)	C33H63O8P	618.426	1	0
PA(14:1/16:1)	C33H61O8P	616.41	1	0
PA(14:1/17:0)	C34H65O8P	632.442	1	0
PA(14:1/18:0)	C35H67O8P	646.457	1	0
PA(14:1/18:1)	C35H65O8P	644.442	1	0
PA(14:1/18:2)	C35H63O8P	642.426	1	0
PA(14:1/18:3)	C35H61O8P	640.41	1	0
PA(14:1/18:4)	C35H59O8P	638.395	1	0
PA(14:1/20:0)	C37H71O8P	674.489	1	0
PA(14:1/20:1)	C37H69O8P	672.473	1	0
PA(14:1/20:2)	C37H67O8P	670.457	1	0
PA(14:1/20:3)	C37H65O8P	668.442	1	0
PA(14:1/20:4)	C37H63O8P	666.426	1	0
PA(14:1/20:5)	C37H61O8P	664.41	1	0
PA(14:1/22:0)	C39H75O8P	702.52	1	0
PA(14:1/22:1)	C39H73O8P	700.504	1	0
PA(14:1/22:2)	C39H71O8P	698.489	1	0
PA(14:1/22:3)	C39H69O8P	696.473	1	0
PA(14:1/22:4)	C39H67O8P	694.457	1	0
PA(14:1/22:5)	C39H65O8P	692.442	1	0
PA(14:1/22:6)	C39H63O8P	690.426	1	0
PA(14:1/24:0)	C41H79O8P	730.551	1	0
PA(14:1/24:1)	C41H77O8P	728.536	1	0
PA(14:1/26:0)	C43H83O8P	758.583	1	0
PA(14:1/P-16:0)	C33H63O7P	602.431	1	0
PA(14:1/P-18:0)	C35H67O7P	630.462	1	0
PA(14:1/P-18:1)	C35H65O7P	628.447	1	0
PA(14:1/O-14:0)	C31H61O7P	576.415	1	0
PA(14:1/O-16:0)	C33H65O7P	604.447	1	0
PA(14:1/O-16:1)	C33H63O7P	602.431	1	0
PA(14:1/O-18:0)	C35H69O7P	632.478	1	0
PA(14:1/O-18:1)	C35H67O7P	630.462	1	0
PA(14:1/O-18:2)	C35H65O7P	628.447	1	0
PA(14:1/O-20:0)	C37H73O7P	660.509	1	0
PA(14:1/O-20:1)	C37H71O7P	658.494	1	0
PA(14:1/O-22:0)	C39H77O7P	688.541	1	0
PA(14:1/O-22:1)	C39H75O7P	686.525	1	0
PA(14:1/O-24:0)	C41H81O7P	716.572	1	0
PA(15:0/15:0)	C33H65O8P	620.442	1	0
PA(15:0/16:0)	C34H67O8P	634.457	1	0
PA(15:0/16:1)	C34H65O8P	632.442	1	0
PA(15:0/17:0)	C35H69O8P	648.473	1	0
PA(15:0/18:0)	C36H71O8P	662.489	1	0
PA(15:0/18:1)	C36H69O8P	660.473	1	0
PA(15:0/18:2)	C36H67O8P	658.457	1	0
PA(15:0/18:3)	C36H65O8P	656.442	1	0
PA(15:0/18:4)	C36H63O8P	654.426	1	0
PA(15:0/20:0)	C38H75O8P	690.52	1	0
PA(15:0/20:1)	C38H73O8P	688.504	1	0
PA(15:0/20:2)	C38H71O8P	686.489	1	0
PA(15:0/20:3)	C38H69O8P	684.473	1	0
PA(15:0/20:4)	C38H67O8P	682.457	1	0
PA(15:0/20:5)	C38H65O8P	680.442	1	0
PA(15:0/22:0)	C40H79O8P	718.551	1	0
PA(15:0/22:1)	C40H77O8P	716.536	1	0
PA(15:0/22:2)	C40H75O8P	714.52	1	0
PA(15:0/22:3)	C40H73O8P	712.504	1	0
PA(15:0/22:4)	C40H71O8P	710.489	1	0
PA(15:0/22:5)	C40H69O8P	708.473	1	0
PA(15:0/22:6)	C40H67O8P	706.457	1	0
PA(15:0/24:0)	C42H83O8P	746.583	1	0
PA(15:0/24:1)	C42H81O8P	744.567	1	0
PA(15:0/26:0)	C44H87O8P	774.614	1	0
PA(15:0/P-16:0)	C34H67O7P	618.462	1	0
PA(15:0/P-18:0)	C36H71O7P	646.494	1	0
PA(15:0/P-18:1)	C36H69O7P	644.478	1	0
PA(15:0/O-14:0)	C32H65O7P	592.447	1	0
PA(15:0/O-16:0)	C34H69O7P	620.478	1	0
PA(15:0/O-16:1)	C34H67O7P	618.462	1	0
PA(15:0/O-18:0)	C36H73O7P	648.509	1	0
PA(15:0/O-18:1)	C36H71O7P	646.494	1	0
PA(15:0/O-18:2)	C36H69O7P	644.478	1	0
PA(15:0/O-20:0)	C38H77O7P	676.541	1	0
PA(15:0/O-20:1)	C38H75O7P	674.525	1	0
PA(15:0/O-22:0)	C40H81O7P	704.572	1	0
PA(15:0/O-22:1)	C40H79O7P	702.556	1	0
PA(15:0/O-24:0)	C42H85O7P	732.603	1	0
PA(16:0/16:0)	C35H69O8P	648.473	1	0
PA(16:0/16:1)	C35H67O8P	646.457	1	0
PA(16:0/17:0)	C36H71O8P	662.489	1	0
PA(16:0/18:0)	C37H73O8P	676.504	1	0
PA(16:0/18:1)	C37H71O8P	674.489	1	0
PA(16:0/18:2)	C37H69O8P	672.473	1	0
PA(16:0/18:3)	C37H67O8P	670.457	1	0
PA(16:0/18:4)	C37H65O8P	668.442	1	0
PA(16:0/20:0)	C39H77O8P	704.536	1	0
PA(16:0/20:1)	C39H75O8P	702.52	1	0
PA(16:0/20:2)	C39H73O8P	700.504	1	0
PA(16:0/20:3)	C39H71O8P	698.489	1	0
PA(16:0/20:4)	C39H69O8P	696.473	1	0
PA(16:0/20:5)	C39H67O8P	694.457	1	0
PA(16:0/22:0)	C41H81O8P	732.567	1	0
PA(16:0/22:1)	C41H79O8P	730.551	1	0
PA(16:0/22:2)	C41H77O8P	728.536	1	0
PA(16:0/22:3)	C41H75O8P	726.52	1	0
PA(16:0/22:4)	C41H73O8P	724.504	1	0
PA(16:0/22:5)	C41H71O8P	722.489	1	0
PA(16:0/22:6)	C41H69O8P	720.473	1	0
PA(16:0/24:0)	C43H85O8P	760.598	1	0
PA(16:0/24:1)	C43H83O8P	758.583	1	0
PA(16:0/26:0)	C45H89O8P	788.63	1	0
PA(16:0/P-16:0)	C35H69O7P	632.478	1	0
PA(16:0/P-18:0)	C37H73O7P	660.509	1	0
PA(16:0/P-18:1)	C37H71O7P	658.494	1	0
PA(16:0/O-14:0)	C33H67O7P	606.462	1	0
PA(16:0/O-16:0)	C35H71O7P	634.494	1	0
PA(16:0/O-16:1)	C35H69O7P	632.478	1	0
PA(16:0/O-18:0)	C37H75O7P	662.525	1	0
PA(16:0/O-18:1)	C37H73O7P	660.509	1	0
PA(16:0/O-18:2)	C37H71O7P	658.494	1	0
PA(16:0/O-20:0)	C39H79O7P	690.556	1	0
[truncated: 8,775 more rows]
